# Supplementary material for: Root-Knot Nematode Resistance in Gossypium hirsutum Determined by a Constitutive Defense-Response Transcriptional Program Avoiding a Fitness Penalty
Source: Front Plant Sci. 2022 Apr 13;13:858313. doi: 10.3389/fpls.2022.858313 (PMC9044970; doi:10.3389/fpls.2022.858313)
Supplement: Supplementary Figures — PDF file containing supplementary figures cited in the text. [file Data_Sheet_1.zip]

Archive with 2 entries (2 files):
- Supplementary Dataset.xlsx
- Supplementary Figures.PDF
