# Supplementary material for: Root-Knot Nematode Resistance in Gossypium hirsutum Determined by a Constitutive Defense-Response Transcriptional Program Avoiding a Fitness Penalty
Source: Front Plant Sci. 2022 Apr 13;13:858313. doi: 10.3389/fpls.2022.858313 (PMC9044970; doi:10.3389/fpls.2022.858313)
Supplement: Supplementary Figures — PDF file containing supplementary figures cited in the text. [file Data_Sheet_1.zip › Supplementary Dataset.xlsx]

## Sheet: Index
Index
1. Differentially expressed genes in response to RKN-infestation in SJ2.
2. Differentially expressed genes in response to RKN-infestation in WMJJ.
3. Differentially expressed genes in response to RKN-infestation in NemX.
4. Genes with differential basal expression in NemX vs SJ2
5. Genes with differential basal expression in WMJJ vs SJ2
6. GO analysis of differentially expressed genes in response to RKN-infestation in SJ2.
7. GO analysis of differentially expressed genes in response to RKN-infestation in WMJJ.
8. GO analysis of differentially expressed genes in response to RKN-infestation in NemX.
9. BLAST analysis of genes included in the rkn resistance region in NemX (A11 chromosome)
10. BLAST analysis of genes included in the rkn resistance region in NemX (D11 chromosome)
11. GO functional annotation of the G. hirsutum genome

## Sheet: SJ2_rkn_response
id	logFC	logCPM	LR	PValue	FDR
Gohir.A11G217300	9.07314	2.30696	91.6197	1.05041e-21	8.32252e-20
Gohir.A10G149132	8.77075	2.22363	86.4793	1.41211e-20	1.00229e-18
Gohir.D10G223650	8.60846	2.15686	25.1598	5.27707e-07	6.34727e-06
Gohir.A03G213900	8.24098	1.81043	109.503	1.25915e-25	1.43293e-23
Gohir.D03G166800	8.14271	2.87544	98.5113	3.23176e-23	2.9215e-21
Gohir.D10G117701	8.12368	1.85793	84.9664	3.0348e-20	2.06272e-18
Gohir.A10G149066	8.07468	1.45823	77.3963	1.39877e-18	8.07786e-17
Gohir.D10G221600	8.071	1.58583	17.1434	3.4662e-05	0.000282684
Gohir.D11G039600	7.9307	3.69142	181.001	2.93054e-41	1.43916e-38
Gohir.A08G036500	7.86028	3.13217	78.1044	9.77358e-19	5.75343e-17
Gohir.A09G213640	7.81639	3.14489	45.1289	1.8448e-11	4.49941e-10
Gohir.D11G117800	7.76026	1.4912	46.823	7.76962e-12	2.00345e-10
Gohir.D01G089700	7.75196	0.979491	77.1733	1.56595e-18	8.96653e-17
Gohir.A01G227000	7.65028	6.34727	263.713	2.66136e-59	5.91555e-56
Gohir.A02G052400	7.63546	2.53818	159.828	1.234e-36	3.84381e-34
Gohir.D05G196766	7.53633	0.867565	44.9532	2.01802e-11	4.89125e-10
Gohir.D07G054800	7.51635	0.725457	13.1112	0.000293541	0.00186321
Gohir.D10G223900	7.36061	3.36315	35.1482	3.05538e-09	5.4269e-08
Gohir.D11G206100	7.30093	3.59464	145.589	1.59668e-33	3.80074e-31
Gohir.D10G202200	7.2926	1.03775	60.0124	9.42596e-15	3.52172e-13
Gohir.D01G161050	7.19945	0.300826	11.1595	0.000836035	0.00462249
Gohir.A11G112800	7.19924	4.39914	132.43	1.20469e-30	2.35371e-28
Gohir.D01G034280	7.04698	0.0744136	10.8805	0.000971836	0.00526284
Gohir.A05G393450	7.03287	0.296609	15.5015	8.24415e-05	0.000610341
Gohir.D04G066800	7.02412	2.50931	111.399	4.83814e-26	5.8219e-24
Gohir.D09G187100	7.0013	0.854993	41.1283	1.42555e-10	3.06683e-09
Gohir.D02G235400	6.97069	2.41161	88.5726	4.90039e-21	3.66427e-19
Gohir.A10G093800	6.96532	0.594272	55.8563	7.79673e-14	2.59467e-12
Gohir.D06G012800	6.92873	4.76047	159.901	1.1895e-36	3.72647e-34
Gohir.A06G085200	-7.42511	0.418981	48.4433	3.39985e-12	9.16564e-11
Gohir.A05G316200	6.92105	5.54544	357.305	1.08745e-79	8.46826e-76
Gohir.A05G243400	-7.32192	0.655505	61.1935	5.1731e-15	1.98585e-13
Gohir.D04G090233	6.88786	2.84258	16.2112	5.6659e-05	0.000437656
Gohir.D12G062900	6.88352	0.989389	43.7696	3.69389e-11	8.64567e-10
Gohir.A07G185100	6.8659	3.19187	39.7127	2.94199e-10	6.06547e-09
Gohir.D06G164400	6.86053	0.177985	34.6495	3.94744e-09	6.84411e-08
Gohir.A05G280200	6.75023	2.23347	89.1497	3.66037e-21	2.75975e-19
Gohir.A07G180300	6.69493	1.1781	36.6157	1.43869e-09	2.68117e-08
Gohir.D01G044650	6.66431	0.952096	32.8669	9.86903e-09	1.60636e-07
Gohir.A05G245900	6.6267	0.281206	37.318	1.00352e-09	1.91671e-08
Gohir.D06G012750	6.58604	0.107892	38.8785	4.51009e-10	9.11229e-09
Gohir.D10G154800	6.558	-0.18961	28.8558	7.79712e-08	1.09066e-06
Gohir.A01G059100	6.54627	6.42675	469.067	5.11364e-104	9.29165e-100
Gohir.D03G088400	6.51478	0.241646	42.63	6.61364e-11	1.49778e-09
Gohir.D02G072700	6.4957	4.79323	183.651	7.73292e-42	3.97669e-39
Gohir.D12G092900	6.41307	0.345764	27.247	1.79051e-07	2.34678e-06
Gohir.D09G176000	6.40017	3.06661	126.157	2.84116e-29	4.70743e-27
Gohir.D10G188601	6.37899	2.30366	101.217	8.24443e-24	7.82948e-22
Gohir.D05G228000	6.36067	4.72993	224.86	7.87606e-51	7.9506e-48
Gohir.D07G224500	6.33833	1.97186	109.741	1.11693e-25	1.28449e-23
Gohir.D10G203401	6.33319	0.506339	14.7863	0.000120406	0.000854505
Gohir.A06G022325	6.33214	0.639735	42.2964	7.84378e-11	1.75522e-09
Gohir.D08G271200	6.31378	4.05422	106.853	4.79432e-25	5.17512e-23
Gohir.A05G211200	6.30868	2.55496	63.1661	1.8999e-15	7.67721e-14
Gohir.D09G068500	6.30577	2.52392	59.3582	1.31428e-14	4.84745e-13
Gohir.D07G180900	6.29026	0.687678	14.1762	0.000166461	0.00113638
Gohir.1Z053600	6.25325	0.643043	26.5067	2.62628e-07	3.34567e-06
Gohir.D11G245200	-7.31042	0.0815709	44.5812	2.44022e-11	5.83671e-10
Gohir.A05G283000	6.23359	9.12531	30.7382	2.95298e-08	4.42955e-07
Gohir.A10G181600	6.23079	3.80202	144.037	3.48679e-33	8.08802e-31
Gohir.D01G216800	6.17796	5.80415	166.269	4.83248e-38	1.77989e-35
Gohir.A09G166600	6.1571	6.29144	126.496	2.3953e-29	3.98079e-27
Gohir.1Z049512	6.14454	-0.105811	10.1203	0.00146648	0.00746959
Gohir.D07G218400	6.13429	0.114667	23.9003	1.01454e-06	1.15771e-05
Gohir.A11G036000	6.12238	3.34747	72.6358	1.55924e-17	7.98833e-16
Gohir.D10G038001	6.10652	0.286212	23.2467	1.42497e-06	1.57976e-05
Gohir.D13G026200	6.09913	6.42083	565.822	4.55131e-125	2.48096e-120
Gohir.A05G345200	6.08132	4.16842	287.22	2.00581e-64	6.07438e-61
Gohir.D07G183000	6.00919	4.43189	187.306	1.23155e-42	7.06665e-40
Gohir.D05G019000	5.98518	2.98517	118.067	1.67641e-27	2.29605e-25
Gohir.D06G103800	5.98219	0.414545	30.4798	3.37367e-08	5.0219e-07
Gohir.D10G037901	5.97867	0.000792419	23.4569	1.27742e-06	1.42897e-05
Gohir.A10G017500	5.93977	1.83532	67.9767	1.6544e-16	7.62968e-15
Gohir.D08G064600	5.91598	1.28235	36.2196	1.76292e-09	3.24656e-08
Gohir.A10G108500	5.85636	1.40614	56.8591	4.68186e-14	1.61119e-12
Gohir.A10G172300	5.84111	1.42465	38.5315	5.38778e-10	1.07777e-08
Gohir.A11G060200	5.83021	2.98748	22.4346	2.17419e-06	2.31524e-05
Gohir.1Z049547	-6.64184	2.48519	16.8384	4.07021e-05	0.000326234
Gohir.D09G034950	5.81656	3.5001	79.2375	5.50757e-19	3.32473e-17
Gohir.A10G034732	5.80871	0.326961	25.6818	4.02597e-07	4.96178e-06
Gohir.D05G231800	-6.55716	1.52427	56.5298	5.53537e-14	1.87999e-12
Gohir.A09G083700	-6.28696	0.0770877	27.4337	1.62578e-07	2.14583e-06
Gohir.A01G104500	5.80264	0.168357	22.8517	1.7499e-06	1.90473e-05
Gohir.A10G127159	5.79041	3.27327	129.225	6.05473e-30	1.08213e-27
Gohir.D10G159300	5.75397	2.97811	210.65	9.90766e-48	8.57265e-45
Gohir.A07G032000	5.73431	1.67591	18.8774	1.39393e-05	0.000125698
Gohir.A05G018200	5.68837	4.67462	110.004	9.77821e-26	1.13893e-23
Gohir.D05G254700	5.68142	2.12679	78.1159	9.71695e-19	5.72628e-17
Gohir.D10G223800	5.67804	3.66033	20.2356	6.84668e-06	6.57077e-05
Gohir.A05G070700	5.66135	-0.401955	25.669	4.05279e-07	4.99258e-06
Gohir.D02G092800	5.65703	0.486618	23.9847	9.71064e-07	1.11338e-05
Gohir.A09G213638	5.65587	2.14357	123.985	8.48629e-29	1.31794e-26
Gohir.D01G045200	5.65016	6.48	496.797	4.73048e-110	1.28932e-105
Gohir.A05G023100	-6.14396	1.61509	121.78	2.57852e-28	3.79886e-26
Gohir.D05G018900	5.63916	0.104875	21.4613	3.6104e-06	3.67245e-05
Gohir.A07G180400	5.61495	0.256184	22.2185	2.43314e-06	2.56444e-05
Gohir.A10G077000	-6.14152	0.429942	18.373	1.81615e-05	0.000158603
Gohir.A09G179000	5.59716	3.60279	269.187	1.70687e-60	4.43063e-57
Gohir.D09G033000	5.57498	0.727756	11.5172	0.00068955	0.00391541
Gohir.A08G093500	5.56807	1.50121	61.6945	4.01094e-15	1.56619e-13
Gohir.A03G214000	5.56523	0.0153443	22.6849	1.90861e-06	2.06102e-05
Gohir.A05G300800	5.5624	-0.34675	14.6409	0.000130063	0.000914704
Gohir.D10G147500	-6.04377	-0.426327	28.6481	8.67977e-08	1.20515e-06
Gohir.A09G241300	-6.0339	-0.376102	26.254	2.99341e-07	3.77019e-06
Gohir.D07G035901	5.55371	0.678399	23.725	1.11132e-06	1.26023e-05
Gohir.D03G047700	5.53157	6.14463	275.37	7.6654e-62	2.1992e-58
Gohir.D06G109350	-5.87632	-0.123481	11.7456	0.000609876	0.00352838
Gohir.D09G072100	5.52277	4.01619	192.615	8.54032e-44	5.41327e-41
Gohir.A13G007000	5.52102	3.20582	124.903	5.3433e-29	8.56672e-27
Gohir.D07G139100	-5.85199	-0.523909	21.4866	3.56316e-06	3.62981e-05
Gohir.A10G037200	5.50621	3.78588	261.883	6.6708e-59	1.34678e-55
Gohir.D07G183100	5.50537	6.37531	334.927	8.12287e-75	4.91984e-71
Gohir.A09G248900	5.49976	-0.0963116	23.079	1.55479e-06	1.70839e-05
Gohir.A11G207860	-5.64804	0.766325	12.9285	0.00032361	0.00202669
Gohir.D01G042760	5.49692	5.35841	258.006	4.66943e-58	8.77708e-55
Gohir.A13G099800	-5.63635	0.142968	12.7367	0.000358543	0.00222148
Gohir.D11G125100	-5.61076	-0.236841	25.1261	5.37001e-07	6.45053e-06
Gohir.A02G053900	-5.5818	-0.504744	22.1322	2.54504e-06	2.67153e-05
Gohir.D01G027800	5.49027	2.80404	102.698	3.90425e-24	3.86251e-22
Gohir.D11G230800	5.49015	-0.374928	14.3352	0.000152978	0.00105423
Gohir.D09G213600	5.47907	3.6562	207.062	6.01025e-47	4.88992e-44
Gohir.A07G222000	5.47105	1.9921	51.8037	6.13375e-13	1.81518e-11
Gohir.D05G376133	5.45198	1.53441	21.0717	4.42412e-06	4.43529e-05
Gohir.D08G258633	-5.51274	-0.508912	18.2836	1.90342e-05	0.000165535
Gohir.A08G055100	5.43265	1.98952	33.5866	6.81612e-09	1.13904e-07
Gohir.A13G168700	5.42797	-0.57497	15.0286	0.000105894	0.000761727
Gohir.D03G177400	5.42782	1.18044	58.6349	1.89815e-14	6.86659e-13
Gohir.D05G356500	5.4002	1.72402	18.5885	1.62194e-05	0.000143682
Gohir.A11G165350	-5.49335	-0.245261	12.545	0.000397265	0.00243209
Gohir.D01G097200	5.3979	0.886838	46.8102	7.82044e-12	2.01275e-10
Gohir.A05G115600	5.3969	0.721591	22.7492	1.84579e-06	1.99952e-05
Gohir.D03G067883	5.39118	-0.381489	11.577	0.000667734	0.00380542
Gohir.D09G161200	5.39105	7.28552	174.269	8.64793e-40	3.65735e-37
Gohir.A04G141100	-5.48494	-0.0860931	19.7147	8.99058e-06	8.43957e-05
Gohir.A05G301133	-5.47273	-0.490183	20.8297	5.01978e-06	4.96612e-05
Gohir.A13G077450	5.38402	-0.0404676	20.3894	6.31793e-06	6.115e-05
Gohir.D09G162200	5.38118	6.41295	100.176	1.39437e-23	1.30151e-21
Gohir.A05G252800	5.37318	2.58833	96.0054	1.14571e-22	9.92903e-21
Gohir.A09G165600	5.34302	5.96499	322.544	4.04273e-72	1.83644e-68
Gohir.D03G083160	-5.46876	-0.693996	21.7928	3.03733e-06	3.1423e-05
Gohir.A05G259400	5.33709	1.2636	58.4465	2.0889e-14	7.50121e-13
Gohir.D07G152800	-5.41367	-0.323744	15.5607	7.99001e-05	0.000593302
Gohir.D13G144300	5.3326	3.9271	124.262	7.38179e-29	1.16297e-26
Gohir.A11G153400	5.32507	0.489042	21.0694	4.42954e-06	4.43939e-05
Gohir.A05G216200	5.32333	4.87451	325.396	9.67514e-73	4.79456e-69
Gohir.D09G030000	-5.36747	-0.650936	20.4009	6.28e-06	6.0826e-05
Gohir.D13G027048	5.31111	0.326507	20.2067	6.95089e-06	6.6649e-05
Gohir.A06G043500	5.30045	1.36839	15.8105	7.00135e-05	0.00052736
Gohir.A05G380700	5.29838	0.128666	12.1533	0.000489998	0.00291533
Gohir.D07G134100	5.29576	3.03688	206.458	8.14116e-47	6.52622e-44
Gohir.A03G212600	5.28954	2.42129	117.743	1.97393e-27	2.67664e-25
Gohir.A11G038000	5.28699	-0.754986	15.7102	7.38252e-05	0.000553014
Gohir.D05G261400	5.25318	1.55858	57.0204	4.31314e-14	1.49184e-12
Gohir.A09G019400	5.23531	1.41385	74.9609	4.80128e-18	2.60162e-16
Gohir.A11G023200	5.22419	1.30619	19.2189	1.16554e-05	0.000106638
Gohir.A10G240900	5.22025	3.16894	86.4698	1.4189e-20	1.0058e-18
Gohir.A05G242200	5.21134	-0.504838	17.6883	2.6022e-05	0.000219342
Gohir.A11G289223	5.2036	-0.565571	18.2205	1.96747e-05	0.00017048
Gohir.A12G063100	5.19114	-0.381311	16.7058	4.36475e-05	0.000347541
Gohir.D01G044700	5.17171	3.19937	129.865	4.38564e-30	8.10391e-28
Gohir.D05G019100	5.16924	4.97871	80.1883	3.40375e-19	2.08943e-17
Gohir.A02G137000	5.16867	6.83507	234.623	5.85111e-53	6.78617e-50
Gohir.D09G204600	-5.36509	1.10725	53.1358	3.11266e-13	9.49492e-12
Gohir.D06G115000	5.15202	5.21903	338.215	1.56214e-75	1.06442e-71
Gohir.D05G204200	5.1493	2.40525	89.7315	2.72772e-21	2.08835e-19
Gohir.D11G347500	5.12999	0.0782298	17.9276	2.29464e-05	0.000195503
Gohir.A02G068202	-5.34118	0.930415	55.5706	9.01609e-14	2.97504e-12
Gohir.D02G183800	5.12932	3.44626	116.797	3.17974e-27	4.2173e-25
Gohir.D13G028500	5.12415	-0.20256	10.8611	0.000982043	0.00531231
Gohir.A12G082000	5.12035	1.53401	61.4371	4.57119e-15	1.76724e-13
Gohir.A06G111100	5.11514	5.09301	215.454	8.87419e-49	8.199e-46
Gohir.A02G095100	5.09648	0.826365	35.053	3.20859e-09	5.67684e-08
Gohir.A11G096400	5.07401	-0.315226	17.2545	3.26927e-05	0.000268188
Gohir.D10G027100	5.06888	0.94862	45.9843	1.19202e-11	2.98614e-10
Gohir.D09G213900	5.05616	0.18469	11.0908	0.000867564	0.0047745
Gohir.D09G200700	-5.32282	3.17055	117.319	2.44468e-27	3.27425e-25
Gohir.D10G252520	-5.3195	-0.668014	19.5837	9.62871e-06	8.9713e-05
Gohir.A06G121500	-5.29559	0.0209866	19.2667	1.13674e-05	0.000104178
Gohir.D03G145200	-5.28776	-0.195468	19.6933	9.0921e-06	8.52606e-05
Gohir.A05G329900	5.05531	5.3247	263.55	2.88836e-59	6.05568e-56
Gohir.A02G066701	5.03269	-0.294593	13.7595	0.000207763	0.0013808
Gohir.D05G214500	5.03107	3.62644	82.2029	1.22809e-19	7.91305e-18
Gohir.A12G063000	5.02625	2.59142	112.173	3.27416e-26	4.00174e-24
Gohir.A04G038200	-5.27925	-0.381438	18.2985	1.88857e-05	0.000164427
Gohir.D12G216000	-5.2504	0.218937	15.7982	7.04699e-05	0.000530139
Gohir.A07G129800	5.01509	5.2265	198.143	5.30972e-45	3.66378e-42
Gohir.D05G181000	5.01369	-0.369728	15.9856	6.38254e-05	0.000485174
Gohir.A07G212700	5.00929	-0.546925	13.4339	0.000247115	0.00160516
Gohir.A09G048400	5.00089	2.14698	69.9234	6.1654e-17	2.9874e-15
Gohir.A01G055300	4.99987	3.00094	17.1665	3.42415e-05	0.000279799
Gohir.D12G199900	-5.20972	-0.695543	14.4042	0.000147471	0.00101989
Gohir.A06G014800	4.99411	3.77816	86.4192	1.45563e-20	1.02915e-18
Gohir.A13G027400	4.98325	6.24527	443.288	2.08403e-98	2.27206e-94
Gohir.A10G038600	4.98161	0.191203	11.7616	0.000604657	0.0035001
Gohir.A01G040000	4.97722	2.45558	86.3412	1.51423e-20	1.0692e-18
Gohir.A08G219533	4.9768	2.43625	92.0447	8.47405e-22	6.76323e-20
Gohir.A13G004500	4.96152	0.921421	34.1486	5.106e-09	8.68706e-08
Gohir.A11G056600	4.96023	2.90499	122.784	1.55452e-28	2.34084e-26
Gohir.D03G005800	4.94093	0.286248	14.9118	0.000112659	0.000805608
Gohir.D02G092600	4.90865	5.10337	133.795	6.0569e-31	1.20061e-28
Gohir.A13G222184	4.89663	-0.254857	12.0826	0.000508952	0.00301104
Gohir.D01G097000	4.89574	5.57563	197.164	8.68597e-45	5.91851e-42
Gohir.D05G241100	4.89406	0.168277	15.5035	8.23546e-05	0.000609784
Gohir.A04G065414	4.89155	1.23184	14.6489	0.000129511	0.000911172
Gohir.D08G058900	4.88905	0.704863	69.0415	9.64114e-17	4.56228e-15
Gohir.A08G228832	4.87191	-0.514082	14.3899	0.000148601	0.00102718
Gohir.D05G197600	4.86615	4.21298	121.081	3.66875e-28	5.31881e-26
Gohir.D05G024600	-5.17788	1.42399	84.934	3.08498e-20	2.09126e-18
Gohir.A09G161200	4.86575	6.04533	173.872	1.05569e-39	4.39288e-37
Gohir.A05G018100	4.86564	3.40347	152.235	5.63072e-35	1.55805e-32
Gohir.A11G100000	-5.14143	-0.386845	16.5085	4.84317e-05	0.000380687
Gohir.A08G148400	-5.12893	-0.129835	17.0093	3.71969e-05	0.000300658
Gohir.D05G023200	-5.09272	0.822015	48.7101	2.96739e-12	8.05554e-11
Gohir.A03G181400	-5.05431	-0.00947686	15.0011	0.000107446	0.000771571
Gohir.A10G092601	4.8651	3.73518	102.711	3.87753e-24	3.84306e-22
Gohir.A07G230100	4.86112	4.23767	148.077	4.56357e-34	1.14638e-31
Gohir.A10G082000	4.85529	4.26981	293.064	1.06892e-65	3.64174e-62
Gohir.D06G089100	-5.05384	1.81945	54.0296	1.97497e-13	6.21579e-12
Gohir.D08G097300	4.84946	1.73062	57.3226	3.69874e-14	1.28832e-12
Gohir.A13G077400	4.82402	2.59579	76.8603	1.83488e-18	1.04515e-16
Gohir.A09G189700	-5.01725	-0.413899	15.4346	8.54116e-05	0.000629427
Gohir.A09G132200	-5.01601	-0.646511	13.7611	0.000207589	0.00137999
Gohir.A11G101600	4.82084	-0.550159	10.2054	0.00140031	0.00718284
Gohir.D11G024100	4.81656	4.27364	241.053	2.31814e-54	3.08206e-51
Gohir.D05G219300	4.80459	4.37544	248.832	4.6685e-56	7.06901e-53
Gohir.D10G093600	-4.99053	-0.714687	13.1723	0.000284123	0.00181059
Gohir.D11G134200	4.79666	-0.213913	12.1589	0.000488543	0.00290794
Gohir.D01G137200	4.79512	3.98312	104.115	1.90952e-24	1.94925e-22
Gohir.A09G226400	4.77494	0.555464	39.8639	2.72294e-10	5.64802e-09
Gohir.A09G042500	-4.968	-0.659862	11.088	0.000868888	0.00478037
Gohir.A09G213642	4.76676	-0.461589	9.97953	0.0015829	0.00796284
Gohir.A13G096800	4.76611	4.87212	220.588	6.7328e-50	6.4388e-47
Gohir.A10G202350	4.76195	-0.674569	11.7942	0.000594151	0.00344807
Gohir.A06G106200	4.74794	0.0396323	12.3976	0.000429886	0.00260286
Gohir.D07G166300	4.72825	-0.608809	13.0515	0.000303046	0.00191462
Gohir.D13G004200	4.72804	0.992203	51.1652	8.49104e-13	2.46988e-11
Gohir.A05G290100	4.72278	0.740412	50.041	1.50568e-12	4.25265e-11
Gohir.D09G007300	-4.96797	-0.56558	12.8199	0.000342952	0.00213629
Gohir.D06G078100	-4.96417	3.5769	182.605	1.30797e-41	6.48172e-39
Gohir.A07G065900	4.72187	-0.458715	12.9947	0.000312366	0.00196462
Gohir.D05G123550	4.71647	-0.380362	12.7344	0.000358983	0.00222395
Gohir.D05G087900	-4.95753	0.227561	41.993	9.15995e-11	2.03471e-09
Gohir.D05G083800	4.71162	1.32662	27.8172	1.33335e-07	1.78844e-06
Gohir.A05G239650	4.70667	1.74684	13.4834	0.000240685	0.00156769
Gohir.D06G200200	4.70559	0.0465804	10.3072	0.00132512	0.00686307
Gohir.A13G005450	-4.95257	-0.0755822	9.77493	0.00176908	0.00875402
Gohir.A05G129200	-4.94456	0.337058	23.6993	1.12622e-06	1.27527e-05
Gohir.D11G221700	4.69801	7.02896	176.015	3.59362e-40	1.60567e-37
Gohir.A03G017160	4.69386	2.79298	74.7137	5.44184e-18	2.92834e-16
Gohir.A09G207850	4.6853	0.453033	11.0474	0.000888118	0.00487191
Gohir.A05G187600	4.68422	-0.349851	11.807	0.000590088	0.00342742
Gohir.A04G054100	-4.94295	-0.837201	15.3127	9.11043e-05	0.000667498
Gohir.D06G127400	4.67064	5.25226	256.553	9.67997e-58	1.70215e-54
Gohir.D04G146300	4.66705	3.36408	175.225	5.34757e-40	2.29529e-37
Gohir.D13G209800	4.66586	5.91075	268.584	2.30925e-60	5.50162e-57
Gohir.D03G008800	4.66523	1.69598	62.6731	2.4402e-15	9.75203e-14
Gohir.A05G194400	4.66322	3.21433	66.1164	4.25059e-16	1.86108e-14
Gohir.D10G088400	-4.9406	2.15011	101.523	7.06399e-24	6.79127e-22
Gohir.A08G219800	4.65728	3.25263	83.6579	5.88242e-20	3.90093e-18
Gohir.D06G177008	4.65124	0.248526	23.4466	1.28432e-06	1.43551e-05
Gohir.A01G079300	4.64461	0.880624	11.909	0.000558637	0.00326667
Gohir.D10G233300	4.64006	1.76037	80.6065	2.75455e-19	1.71017e-17
Gohir.A01G082200	4.63953	1.5791	41.2147	1.36394e-10	2.94455e-09
Gohir.A02G131900	-4.91245	-0.373016	15.2705	9.31598e-05	0.000680363
Gohir.A08G173900	4.63463	-0.347176	12.0816	0.00050922	0.00301194
Gohir.A12G225000	4.63364	1.21363	39.7583	2.87415e-10	5.93683e-09
Gohir.A05G341050	4.62664	-0.594779	12.107	0.000502317	0.00297661
Gohir.A03G065950	-4.91063	-0.648978	12.4023	0.000428807	0.00259661
Gohir.A11G215600	-4.90854	-0.530932	14.3756	0.000149728	0.00103393
Gohir.A11G024400	4.62454	2.44396	51.3077	7.89656e-13	2.3068e-11
Gohir.D10G116300	4.614	-0.133483	10.5367	0.00117025	0.006176
Gohir.D09G174500	4.6073	4.09011	165.025	9.0326e-38	3.21814e-35
Gohir.A05G188800	4.59905	1.25168	99.4673	1.99429e-23	1.85197e-21
Gohir.D03G093900	4.5864	1.42109	44.5878	2.43204e-11	5.82226e-10
Gohir.A03G011850	4.58157	4.61543	134.024	5.39709e-31	1.07766e-28
Gohir.A09G226200	4.57907	0.308265	12.8079	0.000345156	0.00214805
Gohir.A03G026900	4.57068	0.211237	11.5825	0.000665769	0.00379621
Gohir.A11G280700	-4.84575	4.29714	77.1144	1.61335e-18	9.22826e-17
Gohir.D11G283250	4.56843	0.842765	35.8658	2.11383e-09	3.85633e-08
Gohir.A13G106433	4.56478	2.15383	12.3807	0.000433793	0.00262331
Gohir.A11G244300	-4.84085	2.79597	184.661	4.6545e-42	2.46331e-39
Gohir.A11G273100	4.55232	2.9031	87.9839	6.59887e-21	4.88075e-19
Gohir.A13G069300	4.54545	0.175521	21.029	4.52386e-06	4.5256e-05
Gohir.D08G236901	4.54329	3.45331	112.896	2.27384e-26	2.81064e-24
Gohir.D05G164900	4.53516	1.18204	30.849	2.78908e-08	4.20802e-07
Gohir.D01G016500	-4.799	-0.58465	11.4984	0.000696552	0.0039486
Gohir.D06G215000	4.52082	0.133554	18.037	2.16653e-05	0.000185488
Gohir.D04G157400	4.52082	2.49515	98.673	2.97837e-23	2.71042e-21
Gohir.A13G112100	4.51893	-0.165807	12.1192	0.00049905	0.00296111
Gohir.D05G265900	4.5107	3.20188	129.249	5.98185e-30	1.07262e-27
Gohir.A02G157333	4.50066	0.951802	11.6079	0.000656719	0.00375442
Gohir.D08G271000	4.49962	2.19651	66.5389	3.43056e-16	1.52905e-14
Gohir.A01G175800	4.49209	-0.146523	10.99	0.000916046	0.00499596
Gohir.A10G020000	4.48233	2.0697	37.6531	8.45114e-10	1.63974e-08
Gohir.A09G181500	4.47347	1.91243	32.2709	1.34107e-08	2.13519e-07
Gohir.D05G077100	4.47304	1.95974	33.3922	7.53241e-09	1.25259e-07
Gohir.D03G154400	4.46929	5.6101	379.658	1.47685e-84	1.34174e-80
Gohir.A04G007700	4.44868	3.88296	153.856	2.48979e-35	6.99592e-33
Gohir.A09G041600	4.44835	-0.579176	11.254	0.00079453	0.00442216
Gohir.A06G130300	4.44742	1.44179	57.8935	2.76695e-14	9.78774e-13
Gohir.A05G224500	4.44383	0.627858	44.9303	2.04172e-11	4.94429e-10
Gohir.A05G225300	4.43761	4.49908	245.954	1.97941e-55	2.9162e-52
Gohir.A01G069300	4.43358	0.118328	11.3997	0.00073454	0.0041356
Gohir.D09G014700	4.4311	4.14958	58.621	1.9117e-14	6.90579e-13
Gohir.D11G165400	4.42918	-0.413733	11.3001	0.000775049	0.00433009
Gohir.A11G174500	4.42384	-0.375825	10.6605	0.00109446	0.00582961
Gohir.A11G234200	-4.7895	1.25105	74.171	7.16342e-18	3.7948e-16
Gohir.A09G169950	4.42083	-0.021537	11.4426	0.000717776	0.00405248
Gohir.A12G232500	-4.7716	-0.672463	12.1536	0.000489935	0.00291533
Gohir.A06G110300	4.42073	-0.567444	9.82369	0.00172278	0.00855988
Gohir.A02G050100	-4.7661	-0.429789	13.2021	0.000279642	0.00178544
Gohir.A01G058400	4.41138	1.4897	57.8497	2.82932e-14	9.97601e-13
Gohir.A12G126700	-4.76194	3.13704	219.714	1.0444e-49	9.81574e-47
Gohir.A12G212100	-4.74571	-0.481151	12.5273	0.00040104	0.00245272
Gohir.D11G312200	-4.72084	1.528	11.7711	0.000601571	0.0034852
Gohir.D10G042800	4.40819	2.24338	27.0901	1.94194e-07	2.53125e-06
Gohir.D01G112600	-4.7002	0.79272	19.3038	1.11482e-05	0.000102307
Gohir.D02G196100	4.40802	3.54964	37.9114	7.40298e-10	1.45003e-08
Gohir.D03G026450	4.39668	0.0807237	10.0037	0.00156229	0.00787223
Gohir.A11G282565	4.38322	0.0924595	10.6394	0.00110704	0.00588509
Gohir.D04G064200	-4.69787	-0.540666	11.2187	0.000809759	0.00449728
Gohir.D04G103200	4.38282	2.30123	24.6959	6.71273e-07	7.94264e-06
Gohir.A08G003900	4.36114	3.9345	98.8565	2.71478e-23	2.48715e-21
Gohir.D08G012700	4.35771	1.40564	54.1211	1.88506e-13	5.95001e-12
Gohir.D02G209900	4.35478	0.373568	17.1597	3.43643e-05	0.000280592
Gohir.D05G373750	4.34768	1.50191	10.8434	0.000991491	0.00535386
Gohir.D13G174100	4.34325	0.101027	25.573	4.25948e-07	5.22241e-06
Gohir.A13G222800	4.34141	0.347713	35.0809	3.16287e-09	5.60323e-08
Gohir.A08G063500	4.34092	4.73412	230.166	5.48396e-52	5.97873e-49
Gohir.D08G032700	4.33816	5.23626	125.981	3.1037e-29	5.12685e-27
Gohir.A08G108900	4.33195	2.7458	66.3595	3.75746e-16	1.6693e-14
Gohir.D04G091600	4.33182	0.729518	28.0646	1.17335e-07	1.59343e-06
Gohir.A09G019300	4.33054	-0.480846	10.066	0.00151029	0.00765839
Gohir.A11G046800	4.32427	2.60494	25.402	4.6543e-07	5.65939e-06
Gohir.A05G353900	4.32411	-0.343972	9.92799	0.00162784	0.00815421
Gohir.D11G102900	4.31149	-0.00219303	20.3065	6.59775e-06	6.35761e-05
Gohir.A12G081800	4.30389	1.2913	36.3185	1.67566e-09	3.09576e-08
Gohir.A07G040300	-4.69022	0.712027	63.9604	1.26946e-15	5.24241e-14
Gohir.A03G016148	4.28861	5.37641	298.217	8.06003e-67	3.13829e-63
Gohir.A09G203200	4.28495	0.646345	41.2335	1.35084e-10	2.92089e-09
Gohir.A12G014000	-4.66993	-0.743337	12.1458	0.000491976	0.0029255
Gohir.A09G034000	4.28428	3.87683	106.3	6.33725e-25	6.78683e-23
Gohir.D04G141800	4.28211	3.35589	66.8572	2.91905e-16	1.31288e-14
Gohir.D01G047600	4.277	1.97285	91.8221	9.48305e-22	7.53543e-20
Gohir.A10G022700	-4.66953	-0.68647	10.0508	0.00152282	0.00770686
Gohir.A09G154800	4.27	3.49463	88.0479	6.38889e-21	4.73186e-19
Gohir.D11G277300	4.26962	4.72446	176.542	2.75711e-40	1.24254e-37
Gohir.D09G213700	4.26267	0.787732	34.642	3.96271e-09	6.86841e-08
Gohir.D10G061600	4.25914	1.64654	62.3674	2.84996e-15	1.13397e-13
Gohir.A05G202200	4.25584	0.539523	26.3906	2.78889e-07	3.53102e-06
Gohir.D03G044900	4.2535	3.8689	133.86	5.86216e-31	1.16625e-28
Gohir.D02G234100	4.25061	2.65026	74.4315	6.27785e-18	3.35173e-16
Gohir.A11G294182	-4.665	0.446555	58.2705	2.28444e-14	8.14969e-13
Gohir.D12G196100	4.24911	3.08349	92.8909	5.52574e-22	4.51476e-20
Gohir.D01G027700	4.24813	5.63419	326.011	7.10587e-73	3.87348e-69
Gohir.A04G116600	-4.66242	-0.664775	12.3168	0.000448895	0.00270563
Gohir.A01G061100	4.23745	1.51759	57.7145	3.03056e-14	1.06374e-12
Gohir.D12G141000	4.23637	1.741	74.222	6.98081e-18	3.71249e-16
Gohir.A09G135900	-4.65555	2.98862	12.9784	0.000315113	0.00198053
Gohir.A09G146900	-4.64758	0.462101	11.6048	0.000657803	0.00375943
Gohir.D02G179700	4.23198	1.84922	41.935	9.43583e-11	2.09101e-09
Gohir.D13G023775	4.23118	-0.119052	9.77234	0.00177157	0.00876393
Gohir.D08G021050	4.22647	3.5127	79.5375	4.73168e-19	2.86906e-17
Gohir.D04G086201	4.21652	-0.333242	24.4704	7.54604e-07	8.84227e-06
Gohir.A01G211700	-4.64066	0.488197	11.8953	0.000562772	0.00328838
Gohir.A05G304632	4.20889	2.0645	144.428	2.86475e-33	6.69324e-31
Gohir.D06G210700	4.20601	2.49904	18.8428	1.41945e-05	0.000127745
Gohir.A09G213634	4.20077	4.45436	41.5691	1.13776e-10	2.4848e-09
Gohir.D09G216900	4.19465	7.84682	164.043	1.48001e-37	5.17161e-35
Gohir.D08G180950	-4.63922	0.656907	13.283	0.000267831	0.00171862
Gohir.D13G101806	4.17548	3.04234	65.494	5.82921e-16	2.50794e-14
Gohir.A12G219850	4.17168	5.96674	292.78	1.2325e-65	3.95206e-62
Gohir.A13G028600	4.16572	4.05977	57.6936	3.06304e-14	1.07445e-12
Gohir.A07G217000	-4.6327	4.80306	123.03	1.37337e-28	2.07955e-26
Gohir.A07G043700	4.16079	1.12961	32.2473	1.35743e-08	2.15918e-07
Gohir.D08G140200	4.15841	2.57175	48.0287	4.20026e-12	1.12071e-10
Gohir.D13G084800	-4.63127	1.80313	84.9346	3.08405e-20	2.09126e-18
Gohir.A12G193100	4.15339	0.44632	19.0919	1.24575e-05	0.000113216
Gohir.A11G131300	-4.61652	-0.298398	10.391	0.00126632	0.00660684
Gohir.D12G061450	-4.61019	-0.557404	10.635	0.00110968	0.00589674
Gohir.A11G013200	-4.59714	2.80241	174.267	8.6551e-40	3.65735e-37
Gohir.A12G244600	4.14785	4.32311	36.2777	1.71108e-09	3.15818e-08
Gohir.A13G227216	4.14392	0.0820849	22.867	1.73604e-06	1.89078e-05
Gohir.D09G192600	4.14184	1.17647	57.5447	3.30387e-14	1.15595e-12
Gohir.A03G160400	4.13778	2.89395	58.9005	1.65852e-14	6.0433e-13
Gohir.A05G042000	4.12605	1.73413	46.8212	7.7767e-12	2.00433e-10
Gohir.D03G044800	4.11842	1.60265	22.8335	1.76664e-06	1.92103e-05
Gohir.A12G204600	4.11765	0.357175	22.6175	1.97677e-06	2.12703e-05
Gohir.D01G167000	4.11655	0.500921	21.1556	4.23452e-06	4.25646e-05
Gohir.D06G019640	4.11336	1.54462	52.3921	4.5454e-13	1.36065e-11
Gohir.D10G221400	4.09477	1.52755	29.4164	5.83822e-08	8.34637e-07
Gohir.D03G059500	4.08691	0.220787	15.8523	6.84842e-05	0.000517055
Gohir.A11G271700	4.08336	4.09651	162.832	2.72197e-37	9.15908e-35
Gohir.D08G205600	4.07312	3.41517	124.037	8.26741e-29	1.28761e-26
Gohir.D11G281900	4.07124	4.26113	113.995	1.30648e-26	1.65622e-24
Gohir.D05G072100	-4.58798	0.0476266	23.4186	1.30314e-06	1.45475e-05
Gohir.D10G253100	4.06441	3.56052	93.259	4.58792e-22	3.78927e-20
Gohir.A09G198000	4.06006	1.74429	94.2352	2.80169e-22	2.36048e-20
Gohir.A05G357700	4.05855	-0.295828	16.6434	4.51071e-05	0.000357701
Gohir.D13G210100	4.03683	3.97771	35.3498	2.75496e-09	4.94162e-08
Gohir.D12G269950	4.02873	0.0995038	35.9086	2.06793e-09	3.78145e-08
Gohir.D06G054050	4.02714	2.06587	76.0081	2.82507e-18	1.5682e-16
Gohir.A06G153800	4.01972	4.53194	160.125	1.06236e-36	3.34742e-34
Gohir.D06G064500	4.01754	3.5271	59.5447	1.19551e-14	4.42418e-13
Gohir.D11G061400	4.01422	0.793177	35.204	2.96914e-09	5.28579e-08
Gohir.A05G173100	4.01153	0.629999	18.604	1.60887e-05	0.000142779
Gohir.A07G213860	-4.57014	1.1953	87.5122	8.37598e-21	6.0959e-19
Gohir.D08G049500	4.01109	2.92119	80.5623	2.81683e-19	1.74289e-17
Gohir.A13G081300	4.00223	5.50456	151.511	8.10589e-35	2.19831e-32
Gohir.D09G048900	3.99999	4.00176	123.183	1.27188e-28	1.94205e-26
Gohir.D10G022500	3.9982	0.0296818	20.9	4.83893e-06	4.81254e-05
Gohir.A07G204400	3.9952	3.93576	57.9713	2.65971e-14	9.4408e-13
Gohir.A02G100200	3.9822	4.63216	83.2814	7.11666e-20	4.6627e-18
Gohir.A07G198200	3.98055	8.47134	191.933	1.20352e-43	7.37136e-41
Gohir.A02G148900	3.97809	0.356507	20.3767	6.35984e-06	6.1512e-05
Gohir.D05G296000	3.97794	3.78382	161.281	5.94092e-37	1.91625e-34
Gohir.D11G107900	-4.55266	0.931507	26.718	2.3542e-07	3.02165e-06
Gohir.D11G189500	3.97706	4.82575	109.832	1.06679e-25	1.23203e-23
Gohir.A09G130400	3.97448	1.11814	21.5578	3.43323e-06	3.51124e-05
Gohir.D05G379900	3.97243	6.4046	179.533	6.12851e-41	2.90497e-38
Gohir.A10G132650	-4.53488	-0.535202	10.7784	0.00102691	0.00551796
Gohir.A03G005900	-4.53464	3.64593	177.37	1.81813e-40	8.39897e-38
Gohir.D03G055200	3.96495	4.22056	69.2162	8.82421e-17	4.19004e-15
Gohir.A12G079300	3.96103	3.47912	185.835	2.57974e-42	1.39232e-39
Gohir.D02G014200	3.95637	0.910585	18.6916	1.53661e-05	0.000137172
Gohir.A05G229600	-4.52589	4.19447	77.8017	1.13921e-18	6.67737e-17
Gohir.A02G071400	-4.51968	1.63712	44.8789	2.09608e-11	5.06693e-10
Gohir.A03G113900	3.95337	7.60275	263.675	2.71301e-59	5.91555e-56
Gohir.A12G240300	-4.50952	0.216978	11.1154	0.000856125	0.00472016
Gohir.D08G257100	3.94065	1.78518	61.1892	5.1846e-15	1.98747e-13
Gohir.A01G017900	-4.48504	0.516927	24.4179	7.7543e-07	9.05904e-06
Gohir.A09G230600	-4.48374	0.554657	41.2231	1.35808e-10	2.93305e-09
Gohir.D09G090100	3.93213	1.23938	51.2392	8.17702e-13	2.38108e-11
Gohir.D08G018300	3.9241	0.866179	46.3686	9.79716e-12	2.48976e-10
Gohir.D02G081700	3.91961	6.18042	103.993	2.03058e-24	2.05741e-22
Gohir.D12G130100	-4.43884	2.16543	157.255	4.50169e-36	1.32644e-33
Gohir.D12G274800	3.91426	4.20516	77.2834	1.48102e-18	8.52501e-17
Gohir.D07G034900	3.91212	3.70061	147.821	5.19136e-34	1.29217e-31
Gohir.D11G013500	-4.41769	1.47613	44.6365	2.37231e-11	5.69428e-10
Gohir.A07G087700	-4.39519	-0.452343	30.5889	3.18911e-08	4.76409e-07
Gohir.D02G203085	3.91094	1.81126	47.9808	4.30418e-12	1.14619e-10
Gohir.D07G192200	-4.37791	-0.614133	11.1575	0.000836945	0.00462658
Gohir.A01G181700	3.90673	2.67826	71.2299	3.17939e-17	1.57843e-15
Gohir.D11G124700	3.90297	2.6601	80.3428	3.14774e-19	1.94102e-17
Gohir.D08G249300	3.89599	6.26222	147.758	5.35723e-34	1.3274e-31
Gohir.D02G169800	3.89418	1.02316	28.0078	1.20827e-07	1.63435e-06
Gohir.A03G017240	3.89197	0.697389	31.6812	1.81676e-08	2.8271e-07
Gohir.A06G148050	3.88884	0.895598	29.8731	4.61271e-08	6.72489e-07
Gohir.D12G233200	3.88739	0.782642	33.19	8.35781e-09	1.38058e-07
Gohir.D07G209666	-4.36365	0.414033	52.2991	4.766e-13	1.42434e-11
Gohir.D05G087750	3.88309	0.680996	17.0571	3.62718e-05	0.000294053
Gohir.D05G236300	-4.34458	4.03647	158.725	2.14918e-36	6.54492e-34
Gohir.A04G126500	3.8741	2.66384	72.1655	1.9789e-17	1.00346e-15
Gohir.D05G245600	3.8691	6.53487	101.911	5.80773e-24	5.63318e-22
Gohir.D11G195800	3.86703	2.99334	153.792	2.57147e-35	7.18838e-33
Gohir.D13G156300	3.86673	6.84636	239.172	5.9604e-54	7.55598e-51
Gohir.A12G246300	3.86496	5.03108	184.883	4.16327e-42	2.22494e-39
Gohir.D07G139000	3.85813	2.18295	50.2817	1.33183e-12	3.77729e-11
Gohir.D03G064666	-4.33312	-0.223771	14.6075	0.000132387	0.000929013
Gohir.A05G162900	3.85749	1.74762	22.1993	2.45769e-06	2.58731e-05
Gohir.D08G251700	3.85376	-0.12349	15.2102	9.61819e-05	0.000699903
Gohir.A03G160500	3.84588	2.98035	65.5078	5.78844e-16	2.49237e-14
Gohir.D05G159000	3.83837	4.7777	87.7104	7.57747e-21	5.54437e-19
Gohir.A08G077800	-4.32052	-0.477341	9.94476	0.00161308	0.00808855
Gohir.D08G227100	3.83611	0.703157	22.5149	2.0852e-06	2.23225e-05
Gohir.A01G153000	3.8341	3.35246	34.2057	4.95834e-09	8.45695e-08
Gohir.A04G084300	3.82664	3.65123	107.284	3.85693e-25	4.19651e-23
Gohir.A07G135500	3.8258	4.12725	111.376	4.8947e-26	5.87698e-24
Gohir.A12G192300	-4.30693	-0.436519	19.3464	1.09024e-05	0.000100304
Gohir.D07G190700	3.82282	4.45024	186.462	1.88213e-42	1.03633e-39
Gohir.D11G161800	3.81809	5.18527	169.098	1.16449e-38	4.59984e-36
Gohir.D10G118000	3.8177	5.5366	161.89	4.37168e-37	1.43557e-34
Gohir.A07G187400	3.81769	2.15181	63.5814	1.53874e-15	6.28301e-14
Gohir.A07G171500	3.81491	0.356884	21.8478	2.95155e-06	3.06111e-05
Gohir.A06G078800	-4.27479	4.98047	257.506	5.99899e-58	1.09004e-54
Gohir.A13G017800	3.8132	2.31434	71.8071	2.37301e-17	1.19221e-15
Gohir.A04G115925	3.81213	-0.088467	24.0463	9.40488e-07	1.08112e-05
Gohir.D08G112000	-4.25338	0.0436161	21.6864	3.21058e-06	3.30609e-05
Gohir.A09G165700	3.81141	4.31838	102.431	4.46588e-24	4.37841e-22
Gohir.D03G073600	-4.24079	2.73224	66.7225	3.12555e-16	1.40459e-14
Gohir.D03G037800	3.8082	-0.346093	15.746	7.24422e-05	0.000543401
Gohir.A09G072400	3.8081	3.24674	136.519	1.53649e-31	3.23381e-29
Gohir.A05G295300	3.80058	0.453158	29.9058	4.53563e-08	6.62137e-07
Gohir.A06G016700	3.79051	3.03678	69.3936	8.06482e-17	3.84958e-15
Gohir.A07G016200	-4.23868	2.77784	147.837	5.14846e-34	1.28737e-31
Gohir.A12G274100	3.7892	3.93285	74.5208	6.00026e-18	3.21274e-16
Gohir.A07G116900	3.78708	2.93621	128.085	1.07518e-29	1.89061e-27
Gohir.A11G049000	3.7787	-0.291611	13.6732	0.000217534	0.00143446
Gohir.D12G125800	3.7691	5.81907	73.5069	1.00284e-17	5.26137e-16
Gohir.D08G168500	3.76334	5.31925	165.433	7.35646e-38	2.65568e-35
Gohir.D08G203200	3.75945	1.93408	56.5875	5.37529e-14	1.82904e-12
Gohir.D02G068600	3.75417	-0.154936	16.5115	4.83561e-05	0.000380147
Gohir.D09G150300	3.75394	3.03134	51.3916	7.56614e-13	2.21741e-11
Gohir.A07G086400	3.75001	-0.387017	15.7353	7.28501e-05	0.000546209
Gohir.A02G067400	3.74969	-0.119356	12.121	0.000498575	0.00295861
Gohir.A05G048600	-4.22119	0.0596006	23.4132	1.3068e-06	1.45854e-05
Gohir.D11G074300	-4.21255	3.63604	101.501	7.14158e-24	6.85378e-22
Gohir.D05G355900	3.74804	0.576954	16.8253	4.09825e-05	0.000327998
Gohir.A07G198300	3.74588	8.14532	183.079	1.03061e-41	5.2018e-39
Gohir.A12G072100	3.74149	2.72177	77.4079	1.39059e-18	8.04698e-17
Gohir.D03G054100	3.73412	2.68887	63.9787	1.25771e-15	5.1978e-14
Gohir.D12G122900	3.73364	3.4922	119.199	9.47522e-28	1.33464e-25
Gohir.D05G085050	3.7315	2.87154	67.55	2.05414e-16	9.40951e-15
Gohir.D12G097800	-4.20354	-0.382359	20.8398	4.99352e-06	4.94283e-05
Gohir.A12G078000	3.72814	1.51986	71.4278	2.87588e-17	1.43166e-15
Gohir.A05G172400	3.72754	2.12936	19.3052	1.11405e-05	0.00010227
Gohir.D09G121200	3.72486	3.86724	79.9442	3.85137e-19	2.3589e-17
Gohir.A06G107800	-4.19446	0.294766	22.2424	2.40313e-06	2.53529e-05
Gohir.D03G060500	3.72217	4.22865	73.8088	8.60638e-18	4.55036e-16
Gohir.A02G111400	3.72123	3.7941	60.1228	8.9122e-15	3.34352e-13
Gohir.D13G023950	-4.19295	0.469843	15.7593	7.19321e-05	0.000540021
Gohir.D08G033100	3.71743	6.84507	239.188	5.9137e-54	7.55598e-51
Gohir.A05G162800	3.71717	1.93432	26.249	3.00112e-07	3.77738e-06
Gohir.A05G244600	3.70743	6.15236	102.024	5.4844e-24	5.32905e-22
Gohir.D11G165700	3.70644	3.51244	188.917	5.4788e-43	3.21134e-40
Gohir.A05G169200	3.70548	3.00454	116.514	3.66816e-27	4.85328e-25
Gohir.A12G219400	-4.1897	4.6612	196.798	1.04356e-44	7.02293e-42
Gohir.A11G044600	3.70515	3.33435	53.9225	2.08561e-13	6.53758e-12
Gohir.D08G242800	3.70238	3.47106	115.945	4.88612e-27	6.40321e-25
Gohir.A03G189000	3.69466	1.46019	29.5787	5.36922e-08	7.71026e-07
Gohir.A07G184000	3.69081	4.26257	106.38	6.08628e-25	6.54377e-23
Gohir.A06G080950	3.68778	0.266244	16.0694	6.10632e-05	0.000467371
Gohir.A10G221100	3.68571	1.44946	65.2147	6.7166e-16	2.8671e-14
Gohir.D10G223600	3.68329	3.93814	45.4199	1.5901e-11	3.91146e-10
Gohir.A07G203550	-4.17662	1.33716	29.6714	5.11847e-08	7.37545e-07
Gohir.D12G213700	3.68028	4.54957	70.4118	4.81322e-17	2.35524e-15
Gohir.A05G104300	3.67813	4.22777	92.644	6.26014e-22	5.06301e-20
Gohir.A08G229000	3.67732	5.7009	174.112	9.35863e-40	3.92422e-37
Gohir.A11G267300	3.67191	6.6711	241.557	1.79965e-54	2.45251e-51
Gohir.A05G189300	3.67149	-0.0869502	13.1745	0.000283781	0.00180884
Gohir.A11G070400	-4.17002	3.02405	179.495	6.24807e-41	2.93611e-38
Gohir.A06G208400	3.66882	4.90217	151.737	7.23158e-35	1.97746e-32
Gohir.D12G234000	3.66857	0.257613	43.2548	4.80563e-11	1.10438e-09
Gohir.A05G031300	3.6673	0.077064	20.0538	7.52935e-06	7.16287e-05
Gohir.A01G040300	3.66682	0.614896	14.9218	0.000112058	0.000801414
Gohir.A02G066000	3.66597	2.53227	81.5622	1.69827e-19	1.07896e-17
Gohir.A05G237200	-4.15985	3.10608	171.535	3.41999e-39	1.38094e-36
Gohir.A05G120600	3.66322	0.952718	33.7717	6.19728e-09	1.04298e-07
Gohir.A08G119300	3.66316	1.04847	19.5671	9.71254e-06	9.03944e-05
Gohir.A07G008200	-4.13819	-0.0404476	24.9948	5.74849e-07	6.87486e-06
Gohir.D07G016000	-4.13553	3.15821	128.798	7.50745e-30	1.3244e-27
Gohir.D02G230500	3.66084	2.82417	31.4445	2.05227e-08	3.16826e-07
Gohir.D09G028300	-4.1305	-0.313985	19.7926	8.63165e-06	8.12782e-05
Gohir.A13G117100	3.65964	2.62658	63.1537	1.91193e-15	7.72009e-14
Gohir.A08G023000	3.65715	7.20634	156.518	6.52435e-36	1.89175e-33
Gohir.D09G070450	3.65687	1.51565	43.8216	3.59707e-11	8.44079e-10
Gohir.D06G143800	3.65669	5.52427	129.693	4.78311e-30	8.80851e-28
Gohir.A02G142100	3.65386	-0.654064	15.2044	9.64788e-05	0.000701502
Gohir.D07G051900	3.65237	-0.151459	12.9006	0.000328485	0.00205415
Gohir.A11G087600	3.65005	-0.633042	13.3811	0.000254168	0.00164431
Gohir.A01G088600	3.6497	0.784079	29.2922	6.22468e-08	8.85013e-07
Gohir.A07G216500	-4.12827	1.62949	66.2521	3.96777e-16	1.75415e-14
Gohir.D03G164900	3.64737	2.47579	85.3044	2.55799e-20	1.75615e-18
Gohir.A06G080833	-4.12435	4.13254	175.699	4.21226e-40	1.85173e-37
Gohir.A01G018500	-4.09776	2.98869	168.326	1.71701e-38	6.68542e-36
Gohir.D02G019300	3.6466	1.54813	21.5291	3.48507e-06	3.55891e-05
Gohir.A07G066500	3.64421	2.32241	40.8903	1.61016e-10	3.44473e-09
Gohir.A01G071800	-4.09104	4.35505	98.1494	3.87987e-23	3.47855e-21
Gohir.D01G068200	3.64217	5.70746	213.317	2.59535e-48	2.31926e-45
Gohir.A05G134100	3.64169	5.68385	144.63	2.58707e-33	6.07861e-31
Gohir.A01G083600	3.63824	0.861669	37.8498	7.6405e-10	1.4912e-08
Gohir.D05G136250	3.63501	-0.0564681	16.1404	5.88146e-05	0.000452384
Gohir.A06G077400	-4.08103	-0.336695	20.9994	4.59421e-06	4.5884e-05
Gohir.A11G213000	3.63426	5.52185	110.475	7.71126e-26	9.09845e-24
Gohir.D03G044000	3.6232	-0.0512832	13.5708	0.000229736	0.00150374
Gohir.D06G032000	3.61875	3.77974	151.813	6.96275e-35	1.9169e-32
Gohir.D11G206801	-4.0803	0.303981	22.2138	2.43918e-06	2.57031e-05
Gohir.D03G166600	-4.06906	3.92046	148.632	3.45213e-34	8.83471e-32
Gohir.A01G039950	3.61707	4.24042	205.85	1.10488e-46	8.7287e-44
Gohir.A12G224600	3.61636	4.27359	153.414	3.11018e-35	8.64994e-33
Gohir.A13G155000	3.61625	0.881168	13.1113	0.000293522	0.00186321
Gohir.D07G015900	3.60519	1.05531	15.0343	0.000105574	0.000759926
Gohir.A08G010750	3.59847	3.39076	48.4348	3.41462e-12	9.20092e-11
Gohir.D02G183700	3.59734	3.17539	96.9316	7.17652e-23	6.29951e-21
Gohir.D02G183400	3.59346	1.29554	16.4358	5.03249e-05	0.000393637
Gohir.A06G003500	3.5934	0.950738	17.0591	3.62343e-05	0.000293827
Gohir.D09G162300	3.59275	7.14253	104.167	1.8596e-24	1.90185e-22
Gohir.A10G242500	3.58897	1.62182	71.2396	3.16371e-17	1.57208e-15
Gohir.D01G145800	3.58658	1.78801	38.7877	4.72498e-10	9.51471e-09
Gohir.A13G152000	3.58463	6.73946	254.266	3.05055e-57	5.03904e-54
Gohir.D01G172800	3.58172	1.92232	48.559	3.20498e-12	8.67461e-11
Gohir.A12G123400	3.57921	5.72905	140.187	2.42267e-32	5.26145e-30
Gohir.A07G174300	-4.05853	0.482012	19.7992	8.60202e-06	8.10552e-05
Gohir.D10G160600	3.5757	-0.485495	13.8901	0.000193819	0.00129731
Gohir.D01G056825	3.57549	3.69007	110.019	9.70491e-26	1.13525e-23
Gohir.D01G163100	3.57152	8.34937	198.674	4.06627e-45	2.87865e-42
Gohir.A05G059200	3.57079	0.722963	15.3988	8.70446e-05	0.000640509
Gohir.D03G160900	3.57068	1.26657	25.5081	4.40533e-07	5.38308e-06
Gohir.D07G209400	3.56549	4.57324	165.317	7.79774e-38	2.79647e-35
Gohir.D03G177532	3.56096	6.216	258.432	3.7702e-58	7.3399e-55
Gohir.A05G322508	3.55981	-0.251991	14.0196	0.000180911	0.00122247
Gohir.A01G041933	3.55889	5.52989	176.541	2.75811e-40	1.24254e-37
Gohir.A05G056900	3.55817	2.34554	52.4556	4.40087e-13	1.32029e-11
Gohir.A08G008300	3.55802	2.0115	84.9318	3.08831e-20	2.09126e-18
Gohir.D11G281800	3.55338	5.16443	160.393	9.2827e-37	2.94191e-34
Gohir.A05G208100	3.54499	0.348438	35.4044	2.67884e-09	4.82254e-08
Gohir.D03G168000	-4.03833	0.730696	46.478	9.26535e-12	2.36121e-10
Gohir.1Z049498	3.53707	3.88488	39.0738	4.08092e-10	8.30055e-09
Gohir.D11G307700	3.5342	-0.109723	25.0603	5.55661e-07	6.65852e-06
Gohir.D01G031550	-4.0129	0.357522	31.0234	2.5494e-08	3.87536e-07
Gohir.D02G149500	3.5335	0.18098	25.7774	3.83154e-07	4.73715e-06
Gohir.A01G187800	-4.00192	-0.460259	19.0891	1.24754e-05	0.000113341
Gohir.A03G181200	3.53063	0.633251	27.3459	1.70124e-07	2.23838e-06
Gohir.A08G114100	-3.99726	-0.431243	18.7325	1.50399e-05	0.000134621
Gohir.D07G055700	3.53003	0.735517	26.2553	2.99135e-07	3.76846e-06
Gohir.A10G013400	-3.96958	0.139771	32.8737	9.83458e-09	1.60123e-07
Gohir.D05G338900	3.52874	0.0608645	11.136	0.000846677	0.00467327
Gohir.D02G078600	-3.96375	2.29764	67.0051	2.70799e-16	1.22097e-14
Gohir.A05G082100	3.52534	3.77383	97.9015	4.3972e-23	3.93589e-21
Gohir.A12G218000	3.51155	0.705209	26.7782	2.28192e-07	2.93303e-06
Gohir.A10G099900	-3.95952	1.89981	90.5061	1.84408e-21	1.43399e-19
Gohir.D05G260600	3.51119	4.06414	89.3767	3.26355e-21	2.48117e-19
Gohir.A05G166000	3.51023	0.584768	11.6468	0.000643139	0.00368723
Gohir.D05G127000	3.50587	0.445511	31.4699	2.02559e-08	3.12973e-07
Gohir.D12G207000	3.4999	1.71048	29.7647	4.87794e-08	7.06057e-07
Gohir.D09G221400	3.49961	1.67496	46.1269	1.10834e-11	2.79579e-10
Gohir.D01G004500	3.49781	2.10192	70.9445	3.67413e-17	1.81578e-15
Gohir.D04G091616	3.49673	0.428005	24.3195	8.16104e-07	9.49758e-06
Gohir.A02G114200	3.49652	5.55533	103.162	3.08867e-24	3.08929e-22
Gohir.A09G145025	-3.95914	-0.230627	28.9769	7.32449e-08	1.0285e-06
Gohir.A07G022245	3.49623	6.10661	163.686	1.77113e-37	6.11052e-35
Gohir.A11G321500	-3.95889	4.91926	183.082	1.02922e-41	5.2018e-39
Gohir.D02G145100	3.49553	6.49563	157.816	3.3958e-36	1.01152e-33
Gohir.A02G015300	-3.95048	-0.0541462	18.0878	2.10949e-05	0.000181087
Gohir.A13G088000	3.49164	0.651884	11.953	0.000545583	0.00320144
Gohir.D06G034300	3.49087	2.03242	35.0279	3.2502e-09	5.74487e-08
Gohir.A05G299200	3.49034	0.138276	12.1494	0.000491026	0.00292113
Gohir.D12G115500	-3.92617	1.214	47.1956	6.42445e-12	1.67241e-10
Gohir.A06G001200	3.48801	3.02469	83.2864	7.09855e-20	4.65643e-18
Gohir.D02G239000	3.48697	6.20528	182.764	1.20797e-41	6.04107e-39
Gohir.D10G009900	3.48522	4.86911	228.925	1.02281e-51	1.09323e-48
Gohir.D08G047100	3.48029	8.19176	164.831	9.95941e-38	3.52531e-35
Gohir.D05G380501	-3.92011	-0.534131	18.3668	1.82205e-05	0.000159093
Gohir.A09G191000	-3.90245	2.7637	106.336	6.22314e-25	6.67775e-23
Gohir.A13G189200	3.47495	7.26372	74.1734	7.15476e-18	3.7939e-16
Gohir.A08G236500	3.47419	2.34207	56.7783	4.8782e-14	1.67242e-12
Gohir.D12G222000	3.46768	5.28935	191.982	1.17432e-43	7.27424e-41
Gohir.A05G086600	-3.88827	0.872611	32.7497	1.0482e-08	1.69953e-07
Gohir.A08G157800	3.46602	-0.393601	13.077	0.000298944	0.00189155
Gohir.D02G117600	3.4653	4.32506	106.992	4.47072e-25	4.845e-23
Gohir.A11G095400	3.46133	2.04879	32.7427	1.05203e-08	1.70524e-07
Gohir.A06G109600	3.45628	3.24761	47.6813	5.01463e-12	1.3231e-10
Gohir.A11G230306	3.45484	2.40677	43.8655	3.51743e-11	8.26816e-10
Gohir.D07G117000	3.4542	1.36304	25.0107	5.70127e-07	6.82137e-06
Gohir.D06G104500	3.45252	6.24585	117.407	2.33766e-27	3.13862e-25
Gohir.A01G110400	3.45195	4.28046	157.837	3.35885e-36	1.00601e-33
Gohir.D01G121700	3.44938	4.03008	98.6751	2.97517e-23	2.71042e-21
Gohir.D04G107300	3.44867	5.50831	108.074	2.58958e-25	2.89263e-23
Gohir.A11G271600	3.44161	4.67926	109.883	1.03972e-25	1.20588e-23
Gohir.A02G156800	3.43967	3.64392	85.3328	2.52147e-20	1.73546e-18
Gohir.D01G199500	3.43873	3.14355	48.4105	3.45719e-12	9.29723e-11
Gohir.A11G128400	3.43215	3.47777	13.1925	0.000281077	0.00179349
Gohir.A02G054700	3.42574	5.03864	97.1531	6.4168e-23	5.65997e-21
Gohir.A11G105500	-3.88506	-0.412067	19.6853	9.13022e-06	8.55444e-05
Gohir.A10G199800	3.42503	4.65393	107.437	3.57001e-25	3.90773e-23
Gohir.A13G144200	-3.88168	2.096	93.5275	4.00599e-22	3.32882e-20
Gohir.A13G204600	3.42078	0.357536	26.5294	2.59554e-07	3.3127e-06
Gohir.A07G134500	-3.86992	0.786843	42.3291	7.71372e-11	1.72825e-09
Gohir.D02G163300	3.41344	2.89632	97.0736	6.6797e-23	5.88234e-21
Gohir.A07G034700	3.41229	2.02423	39.0423	4.14728e-10	8.41669e-09
Gohir.D01G217800	3.41115	3.74735	104.086	1.93732e-24	1.97024e-22
Gohir.A06G208500	3.40956	5.10774	163.665	1.79072e-37	6.13925e-35
Gohir.D01G156400	3.40936	1.21025	24.8039	6.34695e-07	7.52945e-06
Gohir.A06G142700	3.40304	1.7563	37.5546	8.88884e-10	1.71519e-08
Gohir.D01G136200	3.402	6.82051	269.545	1.42605e-60	3.88677e-57
Gohir.D11G008500	-3.86845	4.1593	180.322	4.1226e-41	1.97129e-38
Gohir.D07G025100	3.39874	6.16865	250.366	2.16138e-56	3.36625e-53
Gohir.D12G219200	-3.86344	2.31376	72.9033	1.3616e-17	7.0087e-16
Gohir.D11G090400	-3.85115	3.62603	127.766	1.26292e-29	2.19946e-27
Gohir.A05G096900	3.39664	5.7487	52.4748	4.35804e-13	1.30888e-11
Gohir.A06G032612	3.39539	2.27842	85.029	2.94019e-20	2.01095e-18
Gohir.A11G004301	-3.8483	0.00700648	18.3957	1.79467e-05	0.000157054
Gohir.D13G154000	3.39538	4.99771	199.878	2.22046e-45	1.61386e-42
Gohir.A01G113300	3.39412	0.242534	15.692	7.45401e-05	0.000557527
Gohir.D11G097400	3.39297	6.89159	251.675	1.12006e-56	1.79575e-53
Gohir.D10G061700	3.39092	2.79324	60.3803	7.81898e-15	2.95371e-13
Gohir.D10G226866	3.38757	2.09267	58.4929	2.04027e-14	7.35077e-13
Gohir.D05G070300	3.38442	-0.337885	10.9721	0.000924937	0.00503991
Gohir.D09G194700	3.38343	-0.491584	11.1364	0.000846487	0.00467269
Gohir.D13G208066	3.37898	0.934005	64.2601	1.09032e-15	4.53354e-14
Gohir.A08G113200	3.37772	4.61072	134.266	4.7792e-31	9.64886e-29
Gohir.D10G072300	3.37736	3.11541	67.1566	2.50768e-16	1.13629e-14
Gohir.A10G012900	3.37494	0.79089	12.1361	0.000494542	0.00293852
Gohir.D06G141700	3.3722	2.82504	104.943	1.25671e-24	1.31487e-22
Gohir.D07G223300	-3.83347	1.40318	59.0487	1.53818e-14	5.62736e-13
Gohir.A01G001300	3.3678	8.2489	296.506	1.9012e-66	6.90909e-63
Gohir.D05G169000	3.36695	2.15205	30.5034	3.3328e-08	4.96377e-07
Gohir.A05G274400	3.36459	1.51065	34.6385	3.96979e-09	6.87848e-08
Gohir.A09G047700	3.36281	4.34051	89.6175	2.88957e-21	2.20607e-19
Gohir.A01G145854	-3.80849	-0.722777	16.6215	4.56319e-05	0.000361179
Gohir.D06G183200	3.36197	6.13689	84.4138	4.01328e-20	2.69419e-18
Gohir.A08G166800	3.36033	4.57969	177.27	1.91174e-40	8.75724e-38
Gohir.A01G050850	3.3603	-0.405897	16.6097	4.59156e-05	0.000363319
Gohir.D06G054900	-3.80583	3.7599	102.682	3.93498e-24	3.88587e-22
Gohir.A11G046400	3.35725	1.5157	25.106	5.42647e-07	6.51404e-06
Gohir.A07G043500	3.35438	2.43336	88.371	5.42613e-21	4.05183e-19
Gohir.D07G092600	-3.79919	-0.555474	14.7845	0.000120524	0.000855011
Gohir.D04G182600	-3.78469	1.89712	69.8447	6.41623e-17	3.10342e-15
Gohir.D07G194100	-3.78419	1.20278	44.8278	2.15148e-11	5.18248e-10
Gohir.A01G110600	3.35332	0.865428	25.3208	4.85439e-07	5.88693e-06
Gohir.A10G138000	-3.77277	4.59921	148.502	3.68509e-34	9.38681e-32
Gohir.A07G188800	3.34548	2.72278	28.8698	7.74119e-08	1.08367e-06
Gohir.D09G136900	3.33963	3.76227	19.7371	8.88582e-06	8.34554e-05
Gohir.D04G154100	3.33912	6.52073	88.3055	5.60885e-21	4.18254e-19
Gohir.A02G066600	3.33714	5.48295	85.2699	2.60289e-20	1.78473e-18
Gohir.A01G194100	3.3339	1.59752	42.4133	7.38846e-11	1.6581e-09
Gohir.D02G034700	-3.76834	-0.243267	24.485	7.48915e-07	8.78505e-06
Gohir.D10G017700	3.3323	3.92268	60.1199	8.92514e-15	3.34607e-13
Gohir.A03G005700	3.33115	3.59605	78.4072	8.38479e-19	4.97349e-17
Gohir.A05G201100	3.33091	3.66464	148.266	4.14947e-34	1.04718e-31
Gohir.A07G227100	3.32702	1.11635	24.5555	7.21989e-07	8.49451e-06
Gohir.A03G160600	3.32633	0.0580634	14.8014	0.000119445	0.000848234
Gohir.A09G156200	-3.76217	0.640417	29.0665	6.99364e-08	9.86788e-07
Gohir.A13G194300	3.32608	3.87616	23.2426	1.428e-06	1.58279e-05
Gohir.A01G055500	3.32602	7.60314	134.741	3.76194e-31	7.70929e-29
Gohir.D03G050800	3.32381	5.87688	72.9204	1.34982e-17	6.95465e-16
Gohir.A05G393425	3.32251	2.68947	32.9904	9.26129e-09	1.51513e-07
Gohir.D06G114000	3.32007	3.98589	29.3415	6.06821e-08	8.64118e-07
Gohir.D05G057500	3.31974	0.537166	23.8211	1.0572e-06	1.20286e-05
Gohir.D11G232840	3.31701	1.47949	24.1001	9.14565e-07	1.05533e-05
Gohir.A08G071700	3.31531	2.21754	42.5058	7.04743e-11	1.59139e-09
Gohir.D08G230200	3.31515	6.81534	88.8844	4.18566e-21	3.1471e-19
Gohir.D05G150700	3.31364	2.80772	95.9346	1.18743e-22	1.02743e-20
Gohir.A05G263600	3.31359	2.61234	77.8229	1.12707e-18	6.61332e-17
Gohir.A11G010200	3.31308	1.51759	28.0372	1.19007e-07	1.61293e-06
Gohir.D12G167400	-3.75855	0.686133	29.4699	5.67932e-08	8.13415e-07
Gohir.A03G055000	-3.75114	-0.188833	18.6488	1.5715e-05	0.000139905
Gohir.D10G148500	3.31279	3.03389	90.9434	1.4784e-21	1.15789e-19
Gohir.A03G074900	3.31096	0.227883	20.6272	5.57972e-06	5.46748e-05
Gohir.A13G126300	3.30423	3.99145	145.998	1.29932e-33	3.10645e-31
Gohir.D06G128500	3.30058	4.34085	72.7689	1.45759e-17	7.48866e-16
Gohir.A09G214400	3.30019	6.58669	186.513	1.83466e-42	1.0205e-39
Gohir.D06G182800	3.30009	6.81761	69.9252	6.15953e-17	2.98721e-15
Gohir.A03G046900	-3.74046	0.411714	20.0422	7.57538e-06	7.20414e-05
Gohir.D11G050200	3.29843	3.13917	26.5691	2.54279e-07	3.24918e-06
Gohir.A01G003900	3.296	0.668094	19.4336	1.04157e-05	9.62814e-05
Gohir.A05G404100	3.29449	0.685187	10.3789	0.00127463	0.00664258
Gohir.A12G211100	3.29378	3.32813	17.0081	3.72203e-05	0.000300803
Gohir.D08G185600	3.29312	2.95691	60.6505	6.8163e-15	2.58569e-13
Gohir.A08G002000	3.28952	1.49039	35.4174	2.66104e-09	4.79206e-08
Gohir.D11G024200	3.28745	3.10431	116.941	2.95704e-27	3.9411e-25
Gohir.A10G238900	-3.74024	0.62499	18.6457	1.57401e-05	0.000140097
Gohir.D04G030500	-3.73931	-0.119995	26.4025	2.77179e-07	3.51298e-06
Gohir.A01G004600	3.28621	0.377782	18.6625	1.56018e-05	0.000139033
Gohir.D01G042762	3.28534	6.50483	87.7172	7.55132e-21	5.53266e-19
Gohir.D04G051900	-3.73776	0.00731805	14.4853	0.000141256	0.00098189
Gohir.D02G023200	3.28448	3.42666	82.6543	9.77366e-20	6.34252e-18
Gohir.A08G199900	-3.73069	4.42508	37.8177	7.76724e-10	1.51431e-08
Gohir.D05G094900	-3.72987	1.39127	56.1744	6.63209e-14	2.23024e-12
Gohir.A11G094500	-3.71862	0.882525	33.0732	8.87528e-09	1.45635e-07
Gohir.D01G042764	3.28131	7.71151	121.48	3.00065e-28	4.397e-26
Gohir.D11G171650	3.27781	0.803077	24.1351	8.98088e-07	1.03874e-05
Gohir.A07G031050	3.27684	3.54331	144.422	2.87322e-33	6.69324e-31
Gohir.A07G083900	3.27449	6.19141	163.576	1.87252e-37	6.37957e-35
Gohir.A04G002300	-3.71515	0.682828	30.434	3.45422e-08	5.132e-07
Gohir.A11G034900	-3.71295	0.950273	22.4389	2.16937e-06	2.31101e-05
Gohir.D08G236080	3.27434	4.24979	95.5982	1.40732e-22	1.2062e-20
Gohir.A07G093500	3.2735	3.11328	76.4779	2.22696e-18	1.25407e-16
Gohir.D05G121600	3.27247	1.56674	38.0622	6.85243e-10	1.35146e-08
Gohir.D05G190501	3.27141	1.44834	28.6722	8.57244e-08	1.19177e-06
Gohir.D02G115900	3.27083	2.53429	91.5756	1.07412e-21	8.49801e-20
Gohir.D06G018400	3.27041	4.93239	80.6341	2.71635e-19	1.68838e-17
Gohir.A08G068800	3.26949	4.18245	122.503	1.79175e-28	2.68324e-26
Gohir.A11G011200	-3.70058	-0.32568	22.9151	1.6932e-06	1.84744e-05
Gohir.A06G182100	3.26681	7.21173	204.013	2.7807e-46	2.16541e-43
Gohir.A06G193100	-3.69628	2.22543	45.6609	1.40602e-11	3.47747e-10
Gohir.A07G025900	-3.69084	0.661815	25.3846	4.69664e-07	5.70452e-06
Gohir.A06G139100	3.26314	5.21514	94.5192	2.42731e-22	2.05778e-20
Gohir.A08G191300	3.25966	1.06203	24.2556	8.43606e-07	9.80299e-06
Gohir.A01G190932	-3.68393	-0.341493	19.9081	8.12534e-06	7.69227e-05
Gohir.D01G029800	3.25849	5.75976	110.067	9.47275e-26	1.11047e-23
Gohir.A05G300500	3.25606	0.274303	23.4581	1.27667e-06	1.42842e-05
Gohir.D12G102100	-3.68279	-0.114118	20.8292	5.02103e-06	4.96646e-05
Gohir.D04G117700	3.25563	3.15269	80.2086	3.36892e-19	2.07039e-17
Gohir.A07G009300	3.25095	2.7985	65.1935	6.78946e-16	2.89593e-14
Gohir.D10G204800	3.2502	-0.30637	16.4429	5.01385e-05	0.000392348
Gohir.D08G155400	3.24611	3.49619	89.8773	2.53395e-21	1.94821e-19
Gohir.A12G083300	3.24432	0.657635	23.5766	1.20038e-06	1.34943e-05
Gohir.A10G012366	-3.68181	3.58249	96.5142	8.86039e-23	7.7402e-21
Gohir.A08G239600	-3.66061	-0.363401	11.8957	0.00056264	0.00328796
Gohir.D12G227400	3.24323	3.58324	112.692	2.52065e-26	3.10165e-24
Gohir.D12G106700	-3.65956	2.80224	54.8588	1.29508e-13	4.17482e-12
Gohir.D09G096400	3.24206	3.0393	50.0147	1.526e-12	4.30782e-11
Gohir.D04G085600	-3.65667	0.96962	35.0239	3.25676e-09	5.7546e-08
Gohir.D05G159400	-3.64286	-0.141353	15.5108	8.2035e-05	0.000607666
Gohir.D10G049000	3.23585	2.07919	67.0801	2.60694e-16	1.17736e-14
Gohir.A01G202300	3.23515	1.63716	18.0582	2.1425e-05	0.000183603
Gohir.D12G173600	3.23211	0.0583891	10.6859	0.00107954	0.0057623
Gohir.A05G165900	3.22424	8.47362	162.729	2.86642e-37	9.52754e-35
Gohir.A05G239600	3.22423	3.57869	89.3659	3.2814e-21	2.49126e-19
Gohir.A09G142500	3.2239	5.2391	92.3056	7.42735e-22	5.96277e-20
Gohir.D01G163400	3.22296	8.76597	446.729	3.71482e-99	5.06247e-95
Gohir.A01G214300	3.21976	-0.46259	10.656	0.00109713	0.00584151
Gohir.A02G017500	3.21877	4.31324	130.645	2.9606e-30	5.56501e-28
Gohir.D10G050000	3.21794	5.74713	111.324	5.02567e-26	6.02097e-24
Gohir.A01G064900	3.21778	0.723445	14.7847	0.000120511	0.000855011
Gohir.D09G139700	3.21737	1.19535	18.4494	1.7448e-05	0.000153059
Gohir.A05G202900	3.21677	5.35379	180.683	3.43798e-41	1.67328e-38
Gohir.A05G134000	3.21566	4.25042	103.276	2.91527e-24	2.92122e-22
Gohir.D06G048900	3.21533	-0.0661825	9.59471	0.00195138	0.00950513
Gohir.A05G392100	3.21487	5.24574	198.902	3.6259e-45	2.60068e-42
Gohir.D05G241033	3.21367	5.0322	129.426	5.47316e-30	9.91187e-28
Gohir.A10G124600	-3.64078	2.40089	132.133	1.39902e-30	2.71395e-28
Gohir.A10G044300	-3.63402	3.477	124.994	5.10378e-29	8.23112e-27
Gohir.D13G210001	3.21302	6.44122	107.683	3.15438e-25	3.48074e-23
Gohir.D02G235900	-3.63227	2.23791	106.888	4.7105e-25	5.09472e-23
Gohir.A03G002400	-3.62695	3.67123	114.085	1.24813e-26	1.58593e-24
Gohir.D07G204700	3.21245	7.58418	158.138	2.88712e-36	8.74331e-34
Gohir.A13G040200	-3.61141	5.61961	167.345	2.81176e-38	1.07938e-35
Gohir.D03G121800	3.20794	0.946748	29.3923	5.91113e-08	8.43512e-07
Gohir.D11G137366	3.20717	-0.469948	10.2231	0.00138693	0.00712766
Gohir.A01G179700	3.202	-0.116831	18.4189	1.77292e-05	0.000155275
Gohir.D13G182500	3.20158	1.43378	42.17	8.36756e-11	1.8663e-09
Gohir.D07G204600	3.19948	8.00855	230.597	4.41803e-52	4.96938e-49
Gohir.D05G226300	3.199	5.64714	156.875	5.45199e-36	1.58927e-33
Gohir.A11G312842	-3.60483	-0.132523	20.5781	5.7247e-06	5.59446e-05
Gohir.D02G072500	3.19889	6.49314	90.3444	2.00106e-21	1.55384e-19
Gohir.D03G083500	3.19572	2.94013	54.5972	1.47944e-13	4.72719e-12
Gohir.A06G065500	-3.60096	2.91548	141.167	1.47902e-32	3.27735e-30
Gohir.D02G108400	3.19533	3.88342	66.1352	4.2103e-16	1.84938e-14
Gohir.D11G188700	3.19306	2.36248	67.1015	2.57887e-16	1.16565e-14
Gohir.A10G169700	3.19269	3.25791	83.3247	6.96229e-20	4.57254e-18
Gohir.A01G172400	3.19243	7.86448	309.253	3.17709e-69	1.3322e-65
Gohir.D01G133300	3.19196	8.00903	99.933	1.5764e-23	1.4689e-21
Gohir.A09G113600	-3.59735	-0.404141	15.1288	0.000100418	0.00072656
Gohir.A12G225100	3.19186	2.15739	50.6059	1.12907e-12	3.23081e-11
Gohir.D04G123200	3.1914	-0.380739	15.2772	9.28283e-05	0.000678488
Gohir.D07G044200	3.1899	-0.394873	11.0301	0.000896443	0.00490785
Gohir.D05G208800	3.1897	4.14139	110.85	6.38324e-26	7.54786e-24
Gohir.D04G024900	3.18946	2.20327	63.3189	1.7581e-15	7.12004e-14
Gohir.D03G139500	3.18193	3.95878	116.5	3.69355e-27	4.87504e-25
Gohir.D08G051700	3.18071	3.11726	51.2499	8.13255e-13	2.36939e-11
Gohir.A05G148300	3.18014	0.0800807	10.5374	0.00116981	0.00617542
Gohir.D06G201200	-3.59248	2.20676	82.1115	1.2862e-19	8.27767e-18
Gohir.A10G169400	3.17895	2.18606	40.3735	2.09764e-10	4.42681e-09
Gohir.D11G214000	-3.58457	1.7613	43.6587	3.90936e-11	9.13039e-10
Gohir.A13G205150	3.17282	3.50449	20.3863	6.32799e-06	6.12256e-05
Gohir.D07G188700	-3.58117	-0.112602	18.1265	2.067e-05	0.000178
Gohir.A11G231100	3.17052	5.03887	107.996	2.69368e-25	3.00276e-23
Gohir.A08G228700	3.16827	0.408793	20.5012	5.95948e-06	5.80516e-05
Gohir.D12G247300	3.16684	2.44628	44.2224	2.93109e-11	6.95891e-10
Gohir.A01G195100	-3.5788	3.67702	33.1378	8.58544e-09	1.41475e-07
Gohir.D06G080301	-3.57688	4.05804	140.974	1.63002e-32	3.59732e-30
Gohir.D11G200933	-3.57194	-0.199313	10.256	0.00136244	0.00702034
Gohir.A13G159400	-3.563	1.78717	28.1539	1.12043e-07	1.53008e-06
Gohir.D12G139800	3.16061	0.690111	9.70534	0.00183733	0.00903599
Gohir.D07G224000	-3.56147	8.31845	80.8073	2.48843e-19	1.5538e-17
Gohir.D04G086100	3.16045	0.238533	22.5883	2.00701e-06	2.15872e-05
Gohir.A03G000019	3.15725	0.418301	20.6877	5.40608e-06	5.30974e-05
Gohir.D11G106700	-3.55965	0.0635952	34.8115	3.63229e-09	6.36245e-08
Gohir.A04G052101	-3.55155	0.159248	36.538	1.49721e-09	2.78357e-08
Gohir.D09G188400	3.15652	4.42433	66.289	3.89422e-16	1.72724e-14
Gohir.A13G081200	3.15651	1.01193	11.6606	0.000638369	0.00366258
Gohir.A05G168100	3.15612	-0.173736	13.3953	0.000252259	0.0016337
Gohir.A06G073533	3.15409	6.48802	104.972	1.23883e-24	1.29865e-22
Gohir.A02G107100	3.15396	4.72949	92.9722	5.30344e-22	4.34731e-20
Gohir.D04G009150	3.15256	5.56023	167.689	2.36606e-38	9.14726e-36
Gohir.A03G032100	3.15121	6.21437	238.599	7.94835e-54	9.8471e-51
Gohir.D07G024200	3.15062	2.01125	42.1284	8.54726e-11	1.90404e-09
Gohir.A07G083200	3.14925	-0.441803	12.9008	0.000328439	0.0020541
Gohir.D09G146800	3.14613	5.54226	125.537	3.88193e-29	6.33557e-27
Gohir.D06G141600	-3.54477	-0.213455	10.6318	0.00111159	0.00590296
Gohir.A09G090100	3.14607	2.13797	25.5617	4.28466e-07	5.25092e-06
Gohir.A05G138100	3.14391	4.45662	95.8747	1.22387e-22	1.05561e-20
Gohir.A10G148700	3.14336	5.18791	107.712	3.10876e-25	3.44435e-23
Gohir.A01G172100	3.13903	7.18096	183.759	7.32376e-42	3.80215e-39
Gohir.A08G158800	-3.54369	5.64345	103.326	2.84317e-24	2.85422e-22
Gohir.D12G039400	-3.54272	1.69788	73.6326	9.40996e-18	4.94645e-16
Gohir.A05G148100	3.1382	-0.151924	10.0248	0.0015445	0.00780247
Gohir.D11G130400	3.13793	3.78293	107.694	3.13646e-25	3.46798e-23
Gohir.A01G107400	-3.53737	0.694352	29.5465	5.45906e-08	7.83308e-07
Gohir.A05G251100	3.13762	0.453002	16.003	6.32435e-05	0.000481288
Gohir.D12G073600	-3.53602	-0.0817732	14.7005	0.000126014	0.000889788
Gohir.D09G076800	-3.53586	-0.576861	11.9131	0.000557399	0.00326116
Gohir.D02G183500	3.13074	1.02672	19.6248	9.42362e-06	8.80663e-05
Gohir.D05G231900	-3.53483	2.84943	120.323	5.37577e-28	7.73188e-26
Gohir.A08G249924	3.13055	2.08332	26.8981	2.14474e-07	2.77174e-06
Gohir.D06G212600	3.12944	0.671312	14.1912	0.000165141	0.00112821
Gohir.A03G122400	3.12895	5.24494	58.4649	2.06948e-14	7.44125e-13
Gohir.A03G146700	3.12741	0.826558	21.4078	3.71264e-06	3.77082e-05
Gohir.A05G195100	3.12651	-0.260869	9.55939	0.00198929	0.00965352
Gohir.D08G072100	3.12638	4.5169	139.74	3.03453e-32	6.53815e-30
Gohir.D05G289800	3.12599	4.56385	141.842	1.05289e-32	2.3619e-30
Gohir.D11G210200	3.12233	5.46881	82.6457	9.8162e-20	6.36256e-18
Gohir.D01G122100	3.12226	3.61432	98.1614	3.85643e-23	3.46323e-21
Gohir.D10G073800	3.1205	6.90503	244.111	4.99177e-55	6.97709e-52
Gohir.D09G171650	3.12007	1.1993	26.3448	2.85585e-07	3.61112e-06
Gohir.D04G025000	3.11921	5.14393	87.8856	6.93529e-21	5.10878e-19
Gohir.D02G238000	3.1174	5.86598	194.467	3.36837e-44	2.16015e-41
Gohir.D12G178000	3.11645	1.47783	74.4794	6.12753e-18	3.27468e-16
Gohir.D07G010700	3.11436	3.64301	33.1749	8.42313e-09	1.3904e-07
Gohir.A06G046600	-3.53196	1.79471	21.4179	3.6931e-06	3.75167e-05
Gohir.D11G065300	-3.52948	1.92478	28.1405	1.12819e-07	1.53824e-06
Gohir.A07G185200	3.11402	1.33152	21.2944	3.93878e-06	3.98122e-05
Gohir.A04G060300	-3.52898	0.485581	22.3055	2.32542e-06	2.45994e-05
Gohir.A06G198700	3.10806	-0.0856882	10.9624	0.000929806	0.00506391
Gohir.A09G177400	3.10671	1.60361	48.8798	2.72136e-12	7.4135e-11
Gohir.A05G205500	3.10555	4.81547	130.071	3.95382e-30	7.35585e-28
Gohir.A12G186301	3.1047	1.27487	19.4795	1.01687e-05	9.42373e-05
Gohir.A09G207100	-3.52207	3.19918	105.257	1.07305e-24	1.13139e-22
Gohir.D03G021400	3.1035	0.666595	23.8686	1.03141e-06	1.17572e-05
Gohir.D01G017068	3.10348	-0.185283	10.1455	0.00144656	0.00738397
Gohir.D08G032800	3.10281	6.39048	203.185	4.21497e-46	3.1049e-43
Gohir.D04G098100	-3.52165	-0.588454	14.7993	0.000119578	0.000849067
Gohir.D03G017000	3.10199	4.37806	150.69	1.22476e-34	3.25672e-32
Gohir.D10G108900	3.10159	1.06073	30.8975	2.72026e-08	4.11216e-07
Gohir.A03G115700	-3.5176	2.99463	150.254	1.52542e-34	3.9977e-32
Gohir.D12G014450	3.10155	0.316372	10.4007	0.00125965	0.00657842
Gohir.A11G253200	-3.50944	0.63764	19.0679	1.26148e-05	0.000114512
Gohir.A10G048100	3.09995	4.76205	53.1497	3.09077e-13	9.43344e-12
Gohir.D08G140500	3.0975	-0.387788	9.80805	0.00173749	0.00862591
Gohir.D12G056000	3.09676	4.10946	167.288	2.89362e-38	1.10304e-35
Gohir.A10G064900	3.09649	2.08324	50.3316	1.2984e-12	3.68438e-11
Gohir.D05G206100	3.09366	5.91826	214.445	1.47309e-48	1.33833e-45
Gohir.A06G173200	3.09251	6.75003	68.9777	9.95844e-17	4.70402e-15
Gohir.D09G167100	3.08727	2.08506	30.9572	2.6378e-08	3.99858e-07
Gohir.D09G057950	-3.50917	4.2097	46.685	8.33654e-12	2.13549e-10
Gohir.A03G172900	3.08718	5.90812	122.806	1.53806e-28	2.32246e-26
Gohir.D05G097000	3.08641	6.322	109.225	1.4484e-25	1.64145e-23
Gohir.A05G135900	-3.50908	-0.222226	13.4263	0.000248115	0.00161031
Gohir.D05G168900	3.0821	7.93943	169.828	8.06666e-39	3.20965e-36
Gohir.A05G242000	-3.50467	2.8502	120.942	3.93561e-28	5.69056e-26
Gohir.D06G195366	3.08085	0.510948	23.5884	1.19302e-06	1.34271e-05
Gohir.A06G013000	3.0776	1.75536	32.5524	1.1602e-08	1.8656e-07
Gohir.D07G019700	3.07655	0.905517	12.4461	0.000418855	0.0025471
Gohir.D05G205300	3.07644	1.24648	38.1747	6.4685e-10	1.28242e-08
Gohir.A05G132700	3.07572	0.163029	11.7272	0.00061592	0.00355774
Gohir.A02G027200	3.07455	2.24961	49.6052	1.88011e-12	5.25572e-11
Gohir.A03G106500	3.0737	6.60808	135.147	3.0668e-31	6.35645e-29
Gohir.D07G149000	-3.49545	1.11446	30.4027	3.51034e-08	5.20687e-07
Gohir.A06G206900	3.07289	1.15159	24.721	6.62599e-07	7.84342e-06
Gohir.A10G082500	3.07055	5.14844	104.43	1.62809e-24	1.68403e-22
Gohir.A03G009000	-3.48864	3.67662	53.6938	2.343e-13	7.28575e-12
Gohir.D11G107800	3.07045	6.28588	126.682	2.18046e-29	3.64598e-27
Gohir.A12G259500	3.07029	6.13222	208.66	2.69293e-47	2.25837e-44
Gohir.A11G241766	3.06843	-0.197628	12.2794	0.000457974	0.00275305
Gohir.A05G065500	-3.48609	0.327827	28.3411	1.01712e-07	1.3987e-06
Gohir.A05G107200	-3.48566	1.69644	79.2255	5.5409e-19	3.34115e-17
Gohir.A08G195175	3.06626	1.80639	78.4776	8.09088e-19	4.80438e-17
Gohir.A02G019803	3.06623	1.36097	22.4637	2.14156e-06	2.28317e-05
Gohir.A10G127600	3.06502	5.9141	127.147	1.72501e-29	2.92025e-27
Gohir.A07G113400	3.06044	0.683557	15.7519	7.22142e-05	0.000541915
Gohir.A03G160300	3.05313	3.30555	52.5967	4.09575e-13	1.23555e-11
Gohir.A06G149900	3.04688	4.24667	163.758	1.70897e-37	5.93361e-35
Gohir.A01G082800	3.04548	1.72275	21.5009	3.53666e-06	3.60686e-05
Gohir.A06G155800	-3.48073	0.725961	15.877	6.7595e-05	0.000511121
Gohir.D07G174300	3.04489	4.75982	101.382	7.58681e-24	7.25552e-22
Gohir.D02G019401	3.04425	4.99874	132.303	1.28415e-30	2.50001e-28
Gohir.D11G051800	-3.47695	1.29586	45.6547	1.41044e-11	3.48682e-10
Gohir.A07G181600	3.04	3.43119	76.8551	1.83975e-18	1.04683e-16
Gohir.A07G116000	3.03887	0.507306	18.7921	1.45768e-05	0.000130884
Gohir.D12G227700	3.0386	2.128	42.9414	5.64031e-11	1.28644e-09
Gohir.D01G042742	-3.47576	2.21436	42.7498	6.2209e-11	1.41236e-09
Gohir.A12G164800	3.03624	0.606422	18.3452	1.84284e-05	0.000160754
Gohir.D01G069500	3.03383	2.49123	24.5874	7.10142e-07	8.36985e-06
Gohir.D04G049100	-3.473	0.358333	30.3417	3.62247e-08	5.36734e-07
Gohir.D09G161300	3.03316	4.3184	62.0592	3.3328e-15	1.31078e-13
Gohir.D05G303700	3.03194	2.95858	87.8486	7.06609e-21	5.19811e-19
Gohir.A11G114766	-3.45812	-0.216254	14.3616	0.00015085	0.00104101
Gohir.D06G072400	3.03007	6.08821	117.44	2.29962e-27	3.09518e-25
Gohir.D01G163300	3.02938	5.87633	141.655	1.15695e-32	2.58469e-30
Gohir.D11G318000	-3.45332	-0.470845	11.9438	0.000548283	0.00321405
Gohir.D05G174700	3.02856	2.18706	20.9994	4.59416e-06	4.5884e-05
Gohir.A08G027000	3.02458	6.88678	191.554	1.45609e-43	8.81923e-41
Gohir.A07G098000	-3.44854	0.88744	45.0637	1.90729e-11	4.6456e-10
Gohir.D09G016350	-3.44796	-0.456561	12.5583	0.000394456	0.00241652
Gohir.A02G150101	3.0229	1.87076	44.99	1.98043e-11	4.80889e-10
Gohir.D10G211000	3.02251	6.22078	91.2166	1.28774e-21	1.01439e-19
Gohir.D08G123700	-3.44509	0.778941	25.1012	5.43993e-07	6.52875e-06
Gohir.D12G111300	-3.43712	5.00519	39.6105	3.10018e-10	6.38194e-09
Gohir.A11G055500	3.02142	1.98176	36.3218	1.67284e-09	3.09217e-08
Gohir.D11G225700	-3.43312	3.06452	123.271	1.21655e-28	1.86279e-26
Gohir.D10G013300	-3.43205	0.396399	20.4939	5.98209e-06	5.82615e-05
Gohir.A05G141501	3.02103	2.62399	38.4402	5.64568e-10	1.12688e-08
Gohir.A11G270800	-3.4298	1.19464	57.5401	3.3116e-14	1.15791e-12
Gohir.D10G064400	3.0179	7.47296	268.574	2.32132e-60	5.50162e-57
Gohir.D13G087600	-3.41586	-0.333243	10.891	0.000966313	0.00523778
Gohir.D02G021600	3.01618	2.40239	83.5147	6.32442e-20	4.16869e-18
Gohir.A08G159400	3.01567	2.27131	34.422	4.43688e-09	7.63443e-08
Gohir.D04G025100	3.01379	4.47149	42.5658	6.83444e-11	1.54714e-09
Gohir.A04G086600	3.01301	5.8031	48.5066	3.29172e-12	8.89172e-11
Gohir.D10G206500	3.01294	1.02747	18.5622	1.64448e-05	0.000145358
Gohir.D11G249400	-3.41482	0.427468	20.8861	4.87419e-06	4.84318e-05
Gohir.A05G134200	3.01135	5.40887	118.71	1.21196e-27	1.68105e-25
Gohir.D05G200500	-3.41215	-0.453813	10.7518	0.0010418	0.00558844
Gohir.A05G331100	3.01066	4.82916	125.934	3.17814e-29	5.21819e-27
Gohir.D05G211600	3.01048	3.6753	65.6176	5.47481e-16	2.3648e-14
Gohir.D11G105200	3.00807	2.46627	76.0392	2.78084e-18	1.54838e-16
Gohir.D11G122000	-3.41104	-0.288359	10.2659	0.00135515	0.00699134
Gohir.D11G206400	3.00295	1.62077	22.2561	2.38596e-06	2.5191e-05
Gohir.D11G193400	3.00294	3.33752	77.3961	1.39889e-18	8.07786e-17
Gohir.D09G130101	3.0028	1.5507	42.5194	6.99857e-11	1.58167e-09
Gohir.A13G184300	2.99997	5.94711	140.825	1.75685e-32	3.8616e-30
Gohir.A08G022000	2.99742	6.05304	237.818	1.17605e-53	1.42461e-50
Gohir.D12G171000	2.9959	1.21442	37.2055	1.06312e-09	2.02064e-08
Gohir.D11G032500	-3.40823	1.96938	48.1795	3.8893e-12	1.0413e-10
Gohir.D10G254500	2.99566	3.81469	99.7757	1.70674e-23	1.58765e-21
Gohir.A08G000092	2.99498	5.82412	129.957	4.18764e-30	7.76436e-28
Gohir.D06G027366	-3.40748	0.755874	50.8928	9.7549e-13	2.82095e-11
Gohir.D02G158000	2.99488	0.0893349	12.0914	0.000506539	0.00299739
Gohir.A05G100900	-3.40739	2.4616	41.6567	1.0879e-10	2.38835e-09
Gohir.D03G164132	2.99462	2.05196	40.5104	1.95577e-10	4.13862e-09
Gohir.D11G254500	-3.40439	2.32328	40.1931	2.30061e-10	4.81599e-09
Gohir.D07G124500	2.99378	5.64494	137.952	7.46557e-32	1.58349e-29
Gohir.A01G209000	-3.40005	-0.226647	12.5677	0.00039247	0.0024057
Gohir.D05G136200	2.99298	6.72683	92.6639	6.19736e-22	5.01968e-20
Gohir.A08G215200	2.99243	2.9821	56.4941	5.63677e-14	1.91086e-12
Gohir.D07G162200	-3.39735	0.140095	13.0276	0.000306933	0.00193603
Gohir.D02G030400	-3.39445	1.20253	41.5241	1.1643e-10	2.5397e-09
Gohir.D09G137300	2.98644	2.3565	38.1499	6.55147e-10	1.29535e-08
Gohir.D07G012000	2.98615	2.76241	68.7542	1.11534e-16	5.23671e-15
Gohir.A07G076700	2.9853	3.6875	124.22	7.54031e-29	1.17825e-26
Gohir.A05G206400	2.97753	4.0878	131.946	1.53768e-30	2.96186e-28
Gohir.A02G171300	2.97513	2.24286	28.4015	9.85883e-08	1.35779e-06
Gohir.D04G074400	2.97425	5.02748	94.3025	2.70806e-22	2.28867e-20
Gohir.D11G222900	2.97372	3.67241	73.2814	1.12422e-17	5.85873e-16
Gohir.A10G087500	-3.39118	-0.894944	12.5224	0.000402095	0.00245834
Gohir.A12G212000	2.97362	2.56361	45.5002	1.52621e-11	3.76448e-10
Gohir.D07G009600	2.96887	3.50314	134.68	3.87989e-31	7.92123e-29
Gohir.D02G138300	2.96678	7.2715	123.94	8.68176e-29	1.34446e-26
Gohir.D05G092600	2.96582	0.207629	20.7338	5.27754e-06	5.19379e-05
Gohir.D02G073000	2.96216	7.78307	74.7212	5.42095e-18	2.91997e-16
Gohir.D08G049600	2.96094	4.27048	62.1076	3.25186e-15	1.2808e-13
Gohir.A07G120300	2.95871	5.43846	124.699	5.92169e-29	9.43851e-27
Gohir.D10G183200	2.95605	5.54596	73.4324	1.04144e-17	5.45338e-16
Gohir.D13G130000	2.9546	4.7741	127.234	1.65112e-29	2.81264e-27
Gohir.A09G222900	2.95332	3.25235	27.5003	1.57073e-07	2.07871e-06
Gohir.D03G134100	2.95166	0.646017	12.4913	0.000408855	0.0024952
Gohir.D05G171300	-3.39075	0.226371	31.5707	1.92308e-08	2.98573e-07
Gohir.D08G033500	2.94964	7.23307	160.485	8.86611e-37	2.82632e-34
Gohir.D04G027100	2.94892	8.48827	151.731	7.25528e-35	1.97746e-32
Gohir.A07G084000	2.94744	6.45843	108.141	2.50365e-25	2.80239e-23
Gohir.D07G174200	2.94738	3.53291	86.2945	1.55037e-20	1.09189e-18
Gohir.A10G149400	2.94693	0.653806	27.0364	1.99664e-07	2.59945e-06
Gohir.A13G125001	2.94323	1.11858	17.2199	3.32927e-05	0.0002727
Gohir.D11G258400	-3.38671	3.83888	147.593	5.82144e-34	1.43589e-31
Gohir.A04G024466	-3.38446	-0.114867	13.3034	0.000264926	0.0017036
Gohir.A10G204400	2.94047	4.76754	140.662	1.90764e-32	4.1595e-30
Gohir.D02G021001	2.92995	1.10734	13.736	0.000210384	0.00139466
Gohir.D11G165200	-3.38172	0.702169	29.7592	4.89184e-08	7.07695e-07
Gohir.A12G122200	2.9299	4.08313	37.2847	1.02083e-09	1.94704e-08
Gohir.D06G092500	2.92868	1.8614	55.3822	9.92317e-14	3.24683e-12
Gohir.A01G228000	2.92824	2.82036	51.0805	8.86557e-13	2.57196e-11
Gohir.A11G103400	2.92681	6.07343	146.662	9.30239e-34	2.2537e-31
Gohir.A05G099300	-3.3757	-0.299883	14.742	0.000123272	0.000872687
Gohir.A10G097700	2.92529	3.12066	48.5555	3.21066e-12	8.68567e-11
Gohir.A11G255800	2.9246	7.02951	115.577	5.88366e-27	7.65183e-25
Gohir.A13G078200	-3.37128	0.52255	16.6522	4.48975e-05	0.000356245
Gohir.A08G179700	2.9234	0.455162	13.9137	0.000191403	0.0012835
Gohir.A12G007900	-3.37079	1.71733	30.2699	3.7591e-08	5.55921e-07
Gohir.D08G151800	2.92274	0.0751401	12.5273	0.000401041	0.00245272
Gohir.A08G249936	2.92135	2.96082	73.1691	1.19001e-17	6.17211e-16
Gohir.A02G115000	2.91995	6.33639	151.368	8.70813e-35	2.33837e-32
Gohir.A05G105600	2.91733	2.76578	81.7934	1.51084e-19	9.65505e-18
Gohir.A06G011100	2.91715	-0.0225455	9.82338	0.00172307	0.00856056
Gohir.D08G223101	2.91631	6.19628	71.4896	2.78728e-17	1.39009e-15
Gohir.A12G168700	2.91593	4.05138	81.165	2.07634e-19	1.30999e-17
Gohir.D10G110500	2.91508	6.89731	122.755	1.57769e-28	2.36919e-26
Gohir.A11G048200	-3.36639	0.124769	19.4976	1.00729e-05	9.34609e-05
Gohir.D10G009100	2.91476	0.374206	18.566	1.6412e-05	0.000145115
Gohir.A11G212700	2.91183	0.340765	15.8783	6.75497e-05	0.000510849
Gohir.1Z049441	-3.36407	3.86076	53.2091	2.99871e-13	9.18331e-12
Gohir.A11G301200	2.91068	1.22797	27.5839	1.50426e-07	1.99655e-06
Gohir.A04G115975	2.90731	1.67712	70.1847	5.40026e-17	2.63069e-15
Gohir.D11G188200	2.90488	3.80083	68.0121	1.62492e-16	7.50645e-15
Gohir.A13G171700	2.90455	4.74633	138.328	6.17931e-32	1.31578e-29
Gohir.D04G162400	-3.36115	5.50265	120.177	5.78635e-28	8.30051e-26
Gohir.D10G222200	2.90455	0.674813	15.106	0.000101639	0.000734807
Gohir.D12G156500	2.90324	0.49191	25.404	4.64944e-07	5.65491e-06
Gohir.D08G179200	-3.35952	5.11855	121.292	3.29792e-28	4.80677e-26
Gohir.A12G152900	-3.35827	2.23179	90.192	2.16131e-21	1.66641e-19
Gohir.D13G132400	2.90288	3.94993	63.4322	1.65981e-15	6.74202e-14
Gohir.A08G039300	2.90267	-0.0408956	13.214	0.000277866	0.00177532
Gohir.D01G185400	-3.35738	1.788	27.7395	1.38803e-07	1.85721e-06
Gohir.A08G249948	2.9022	5.17144	117.906	1.81761e-27	2.47699e-25
Gohir.A12G158200	-3.35701	2.80406	103.757	2.28737e-24	2.30902e-22
Gohir.A05G190100	2.90186	0.316706	24.3544	8.01454e-07	9.34304e-06
Gohir.A12G148900	-3.35402	-0.108908	21.9801	2.75495e-06	2.87197e-05
Gohir.D10G100700	-3.35285	0.916298	35.333	2.77888e-09	4.97633e-08
Gohir.A03G032300	2.90157	0.182435	9.89816	0.00165444	0.00827388
Gohir.A07G099700	-3.35243	5.82275	255.233	1.87805e-57	3.1992e-54
Gohir.D12G058500	-3.35205	0.516387	25.7313	3.92415e-07	4.84505e-06
Gohir.A13G124800	-3.3503	3.35998	66.9918	2.72635e-16	1.22823e-14
Gohir.D01G106600	2.9012	-0.0291981	17.4024	3.02442e-05	0.000250439
Gohir.D12G165400	2.90103	3.5791	124.219	7.5436e-29	1.17825e-26
Gohir.D08G231900	2.89839	6.35647	92.5788	6.46975e-22	5.22478e-20
Gohir.A08G023100	-3.34866	1.91908	35.0443	3.22296e-09	5.69857e-08
Gohir.D11G037100	2.89755	1.19206	29.1053	6.85483e-08	9.68793e-07
Gohir.D02G153200	2.89591	3.22559	74.2014	7.0539e-18	3.74771e-16
Gohir.D13G177500	2.89114	5.30054	175.895	3.81791e-40	1.69202e-37
Gohir.D05G136100	2.89102	3.82534	45.7849	1.31978e-11	3.28355e-10
Gohir.D05G239300	-3.34686	4.32493	123.066	1.34911e-28	2.04851e-26
Gohir.A05G090900	2.88816	5.1682	155.446	1.1189e-35	3.1767e-33
Gohir.D03G056100	2.88804	6.68947	106.278	6.40748e-25	6.84859e-23
Gohir.A11G025550	2.88708	1.1873	23.2353	1.43345e-06	1.58851e-05
Gohir.A12G023100	2.88216	2.87504	79.2822	5.38426e-19	3.25751e-17
Gohir.1Z049525	2.88196	2.85036	55.3968	9.84984e-14	3.22865e-12
Gohir.A03G216400	2.88172	5.2703	173.5	1.27265e-39	5.21603e-37
Gohir.D08G099800	2.87944	0.956589	24.9622	5.84639e-07	6.98734e-06
Gohir.D04G029200	2.87816	-0.0834603	11.4682	0.00070797	0.00400375
Gohir.D01G067600	2.87699	4.95952	149.672	2.0452e-34	5.33426e-32
Gohir.D12G132800	2.87629	7.66955	245.1	3.03955e-55	4.36024e-52
Gohir.D04G157800	2.8733	4.69281	109.841	1.06197e-25	1.22906e-23
Gohir.D07G002000	-3.34644	2.73449	87.1747	9.93466e-21	7.16333e-19
Gohir.D05G219200	2.87279	1.94868	73.1433	1.20572e-17	6.24054e-16
Gohir.A13G196900	-3.34283	1.22459	75.3351	3.97242e-18	2.16757e-16
Gohir.D10G072400	2.87226	1.28917	20.0988	7.35429e-06	7.01715e-05
Gohir.A11G060500	-3.33792	0.406892	16.0228	6.25859e-05	0.000477149
Gohir.A08G085800	2.87189	2.36737	59.7571	1.07317e-14	3.98228e-13
Gohir.D08G014200	2.87073	4.12589	83.2192	7.34397e-20	4.80585e-18
Gohir.A08G161700	2.86973	5.8677	185.871	2.53308e-42	1.38081e-39
Gohir.A09G088800	-3.33312	1.40416	37.9325	7.32334e-10	1.43753e-08
Gohir.D08G163900	2.86708	6.45957	107.889	2.84204e-25	3.16168e-23
Gohir.D08G067900	2.86695	2.37802	10.6353	0.00110949	0.00589674
Gohir.D11G092100	-3.33206	2.96678	51.156	8.53099e-13	2.48017e-11
Gohir.A06G030100	2.86465	-0.139809	10.3345	0.00130569	0.00677594
Gohir.A08G185100	2.86453	0.171719	16.8288	4.09077e-05	0.000327592
Gohir.A08G248800	2.86216	2.48213	48.6861	3.00388e-12	8.1465e-11
Gohir.D12G212600	2.86089	4.7138	149.497	2.23364e-34	5.798e-32
Gohir.A11G323500	-3.3295	6.60389	146.633	9.44199e-34	2.2774e-31
Gohir.D08G114600	2.86067	1.47276	51.5698	6.9098e-13	2.0349e-11
Gohir.D12G224900	2.85998	0.997605	45.6984	1.37939e-11	3.4178e-10
Gohir.D09G213200	2.85672	3.29065	134.107	5.17731e-31	1.03757e-28
Gohir.A08G163400	2.8567	5.28241	28.116	1.1426e-07	1.55593e-06
Gohir.D08G102100	2.85282	0.763934	13.5995	0.000226243	0.00148355
Gohir.A13G205100	2.84583	6.90055	190.428	2.56373e-43	1.53573e-40
Gohir.A11G242900	-3.32907	2.90338	27.3025	1.73991e-07	2.2854e-06
Gohir.D04G165700	-3.32762	0.0693989	20.3082	6.59168e-06	6.35401e-05
Gohir.A11G167900	2.84556	7.40091	98.5257	3.20829e-23	2.90993e-21
Gohir.A13G227400	2.84498	5.73205	142.647	7.02051e-33	1.59456e-30
Gohir.A01G210600	2.84399	2.69831	31.5254	1.96851e-08	3.04758e-07
Gohir.A03G031300	-3.32551	-0.37924	11.0311	0.00089594	0.0049065
Gohir.D06G014800	2.84343	2.1964	24.4326	7.69556e-07	8.9962e-06
Gohir.D02G196200	2.84259	6.10051	58.4395	2.09644e-14	7.52329e-13
Gohir.A10G141900	2.84229	4.42754	87.9275	6.78984e-21	5.0084e-19
Gohir.D05G100000	-3.32475	-0.302289	11.8017	0.000591782	0.00343652
Gohir.D13G030800	-3.32432	2.4978	35.9186	2.05735e-09	3.76337e-08
Gohir.D04G126700	2.84182	5.554	62.1927	3.11434e-15	1.2293e-13
Gohir.D11G264400	2.8408	7.10769	212.738	3.47173e-48	3.05238e-45
Gohir.A05G388400	2.84067	1.49109	32.258	1.35001e-08	2.14863e-07
Gohir.D12G199300	-3.32416	2.52923	61.401	4.65581e-15	1.7974e-13
Gohir.A13G050000	2.83875	0.48223	19.375	1.07403e-05	9.89457e-05
Gohir.A04G106300	2.83662	1.19696	15.8377	6.90138e-05	0.000520261
Gohir.D01G089600	2.83481	0.663698	28.0302	1.19435e-07	1.61832e-06
Gohir.D05G040300	2.83373	5.8809	130.116	3.86591e-30	7.21695e-28
Gohir.A05G335500	2.832	5.1729	108.825	1.77273e-25	1.99655e-23
Gohir.A13G202050	2.83118	0.176048	16.2456	5.5638e-05	0.000430502
Gohir.A08G188916	2.8281	2.27755	29.8776	4.60193e-08	6.71097e-07
Gohir.D02G059600	2.82635	5.49033	66.6598	3.22644e-16	1.44516e-14
Gohir.D11G256700	-3.32221	-0.220097	13.5234	0.000235613	0.00153814
Gohir.D13G069800	2.82549	4.21811	112.385	2.94255e-26	3.61265e-24
Gohir.D01G167100	-3.31942	1.03035	25.8867	3.62063e-07	4.48963e-06
Gohir.A05G403600	2.82548	1.43834	22.2866	2.34837e-06	2.48278e-05
Gohir.D01G166700	2.8245	0.49733	9.94044	0.00161687	0.00810532
Gohir.D13G169100	2.8236	-0.291789	10.0537	0.00152041	0.00769678
Gohir.A08G189700	-3.31777	2.15701	62.7006	2.40638e-15	9.63807e-14
Gohir.A03G181000	2.82031	2.14197	53.5321	2.54396e-13	7.86577e-12
Gohir.D06G168400	-3.30688	6.33783	178.895	8.44784e-41	3.9359e-38
Gohir.D13G208700	2.81942	2.57607	46.1242	1.10986e-11	2.79832e-10
Gohir.D08G180666	2.8193	0.0282684	20.8615	4.93717e-06	4.89327e-05
Gohir.A01G144400	2.81907	3.71979	54.8074	1.32942e-13	4.27539e-12
Gohir.A02G098500	-3.30503	0.164128	19.0499	1.27341e-05	0.000115576
Gohir.D13G201400	2.81384	3.2074	63.1247	1.94023e-15	7.82855e-14
Gohir.D09G154000	2.81221	7.82124	155.021	1.38518e-35	3.91229e-33
Gohir.A13G142400	2.80941	5.61271	194.708	2.98342e-44	1.93606e-41
Gohir.D10G125500	2.80722	0.00120073	15.5513	8.02954e-05	0.000595913
Gohir.D08G047200	2.80554	6.35145	165.8	6.11821e-38	2.2234e-35
Gohir.A02G154700	-3.30414	0.114487	14.6883	0.00012683	0.000894736
Gohir.A01G080400	2.80387	4.09497	62.2079	3.09042e-15	1.22246e-13
Gohir.A03G188300	2.80321	3.23989	113.056	2.09722e-26	2.61008e-24
Gohir.D02G131700	2.80161	5.63479	105.005	1.2181e-24	1.27938e-22
Gohir.A02G021800	-3.30372	2.3192	64.4091	1.01091e-15	4.22589e-14
Gohir.A05G182800	2.79947	4.69298	175.399	4.89818e-40	2.11908e-37
Gohir.D06G067800	2.79315	6.33615	105.158	1.12763e-24	1.18665e-22
Gohir.A09G207000	-3.2916	1.48482	31.9112	1.61388e-08	2.53747e-07
Gohir.D09G049500	2.79264	1.69947	45.4149	1.59421e-11	3.91802e-10
Gohir.D12G199200	-3.2892	0.670528	23.9602	9.8346e-07	1.12601e-05
Gohir.A05G379600	2.79085	3.71707	70.2297	5.27863e-17	2.57373e-15
Gohir.D13G204000	2.78774	3.42756	87.3623	9.03553e-21	6.54967e-19
Gohir.A08G214900	2.78645	7.88774	97.7086	4.84716e-23	4.31738e-21
Gohir.A06G014600	2.78487	3.32076	67.8416	1.77176e-16	8.13649e-15
Gohir.D01G100500	2.78368	0.662947	15.6022	7.81615e-05	0.000582297
Gohir.D01G110500	-3.28458	-0.229796	11.2093	0.000813879	0.0045174
Gohir.A05G162100	2.78161	0.848112	18.0854	2.11214e-05	0.000181287
Gohir.D05G083600	2.78043	7.43106	166.874	3.56399e-38	1.33984e-35
Gohir.D05G274100	-3.28447	-0.293782	17.6342	2.67731e-05	0.000224977
Gohir.D01G040775	2.77935	0.880726	29.9273	4.4856e-08	6.5571e-07
Gohir.A11G127500	2.77865	3.42113	111.033	5.81814e-26	6.89462e-24
Gohir.A11G163000	2.77772	2.1567	53.7484	2.27877e-13	7.09816e-12
Gohir.D05G073675	2.77635	0.152389	10.9597	0.000931142	0.00507017
Gohir.A06G013400	2.77557	2.78648	46.0304	1.1643e-11	2.92207e-10
Gohir.A03G058100	2.77383	4.60096	111.046	5.78031e-26	6.87229e-24
Gohir.D12G076200	2.77375	2.08504	32.7253	1.06147e-08	1.719e-07
Gohir.A05G020400	-3.28245	2.36807	45.0995	1.87276e-11	4.56556e-10
Gohir.D08G134000	2.77163	1.9016	23.6454	1.15822e-06	1.30797e-05
Gohir.D13G237900	2.76803	6.37127	170.768	5.02831e-39	2.01543e-36
Gohir.D08G016700	-3.28223	-0.116337	13.905	0.000192291	0.00128894
Gohir.D03G045100	-3.26461	0.627995	11.3394	0.00075878	0.00425359
Gohir.A13G054300	2.76411	2.61004	104.411	1.64427e-24	1.69434e-22
Gohir.D09G138600	2.76359	5.21735	74.519	6.00573e-18	3.21274e-16
Gohir.D04G035800	2.76139	3.60196	69.4511	7.83331e-17	3.74892e-15
Gohir.D05G304500	2.76068	8.46376	209.752	1.55576e-47	1.3251e-44
Gohir.D07G002950	2.75827	1.10009	24.1798	8.77498e-07	1.01708e-05
Gohir.D01G190800	2.7569	7.98713	208.314	3.20439e-47	2.64658e-44
Gohir.D05G105600	2.75562	1.96153	64.565	9.33994e-16	3.92122e-14
Gohir.D07G083500	2.75561	1.80225	66.5721	3.37326e-16	1.50721e-14
Gohir.A09G210100	2.75465	2.3695	62.3936	2.8124e-15	1.12066e-13
Gohir.A05G160900	2.75404	0.023897	11.0905	0.000867733	0.0047745
Gohir.A12G146800	-3.25936	0.803975	29.2418	6.38857e-08	9.06658e-07
Gohir.D05G142800	-3.25527	0.334895	17.8833	2.34875e-05	0.000199583
Gohir.D13G160400	2.75281	5.1401	75.8631	3.04031e-18	1.67913e-16
Gohir.D02G019550	2.7494	1.81708	38.8999	4.4611e-10	9.01665e-09
Gohir.D09G164800	-3.25359	-0.0651997	10.2919	0.00133618	0.0069085
Gohir.D10G093800	-3.25261	0.672299	16.0833	6.0615e-05	0.000464593
Gohir.A09G166700	2.74756	7.07198	87.9359	6.76108e-21	4.99394e-19
Gohir.A01G055400	2.74747	9.28416	94.83	2.07458e-22	1.76699e-20
Gohir.D05G198300	2.74571	2.32233	26.619	2.47794e-07	3.16929e-06
Gohir.A13G206100	2.74509	3.94774	71.0767	3.43611e-17	1.70278e-15
Gohir.D02G059700	2.74315	2.39897	60.9718	5.78991e-15	2.21018e-13
Gohir.D03G163700	2.74196	2.67054	23.5973	1.18754e-06	1.33776e-05
Gohir.A11G120250	-3.24582	-0.195761	11.4685	0.000707876	0.00400363
Gohir.D09G227172	2.74065	2.26409	37.0504	1.15117e-09	2.17886e-08
Gohir.A02G153900	2.73972	5.2506	114.817	8.63184e-27	1.10713e-24
Gohir.D09G073600	2.73845	1.63303	34.8274	3.60262e-09	6.31455e-08
Gohir.D03G163900	2.73826	2.2195	21.0166	4.55331e-06	4.55173e-05
Gohir.D11G096900	2.73507	3.21402	17.7334	2.54125e-05	0.00021457
Gohir.A13G155500	2.73473	5.84838	94.6136	2.31424e-22	1.96498e-20
Gohir.D03G086300	-3.24483	2.82552	67.4619	2.14797e-16	9.80634e-15
Gohir.A09G138400	2.73352	3.32399	76.7417	1.94846e-18	1.10638e-16
Gohir.D13G190400	2.73133	5.97594	98.9696	2.56405e-23	2.35698e-21
Gohir.A09G071700	2.73125	5.48367	129.096	6.46115e-30	1.15099e-27
Gohir.D02G023300	2.72879	0.157473	9.54155	0.00200872	0.00972964
Gohir.A11G293400	-3.23801	1.00325	46.2206	1.05658e-11	2.67388e-10
Gohir.D02G169400	-3.23173	0.312399	29.3182	6.14156e-08	8.73421e-07
Gohir.A07G041000	-3.23018	-0.693692	10.9942	0.000913981	0.00498669
Gohir.A08G206301	2.72876	4.36995	37.8009	7.83441e-10	1.52631e-08
Gohir.D05G104600	2.72854	3.17251	80.6806	2.6531e-19	1.65283e-17
Gohir.A11G226000	-3.22146	0.00409993	12.286	0.000456364	0.00274488
Gohir.A05G305200	2.72634	8.18859	224.559	9.16099e-51	9.07954e-48
Gohir.A13G196200	2.72428	1.65407	26.8637	2.18324e-07	2.81882e-06
Gohir.D13G081000	2.72133	6.06614	119.138	9.76695e-28	1.37218e-25
Gohir.A13G188500	-3.221	2.13955	68.4395	1.3083e-16	6.10591e-15
Gohir.A11G241700	2.72091	0.27151	17.2638	3.25332e-05	0.000267177
Gohir.D06G029000	2.72089	4.01047	93.5614	3.93787e-22	3.27721e-20
Gohir.A10G049400	2.71979	6.31241	81.3289	1.91114e-19	1.21278e-17
Gohir.A04G084400	2.7196	1.74056	39.0686	4.09163e-10	8.31923e-09
Gohir.D12G220366	-3.2209	0.211307	25.1402	5.33112e-07	6.40804e-06
Gohir.D09G072400	2.71815	4.24597	43.2869	4.72738e-11	1.08778e-09
Gohir.D03G030500	-3.22003	0.302086	29.8446	4.6809e-08	6.81883e-07
Gohir.D11G252100	2.71737	2.41885	22.5332	2.06539e-06	2.21496e-05
Gohir.D10G189300	2.71376	0.516591	14.6621	0.000128604	0.000905612
Gohir.D07G178800	2.71281	8.0826	195.703	1.80939e-44	1.18833e-41
Gohir.A07G025500	2.71243	1.01195	29.1699	6.63021e-08	9.38264e-07
Gohir.A13G044500	-3.21837	2.39956	35.8504	2.13068e-09	3.88446e-08
Gohir.A07G047500	2.71237	3.47922	61.6856	4.02921e-15	1.5722e-13
Gohir.A01G072800	2.7122	6.25349	157.101	4.865e-36	1.42578e-33
Gohir.A08G036400	2.70989	8.67881	158.098	2.94598e-36	8.87227e-34
Gohir.A06G059000	-3.2175	0.021874	33.0348	9.05218e-09	1.4827e-07
Gohir.D04G101800	2.70898	7.36727	123.74	9.60406e-29	1.47889e-26
Gohir.D02G041600	2.70891	6.93372	121.125	3.58779e-28	5.2153e-26
Gohir.D05G140200	2.7084	5.31023	103.068	3.23825e-24	3.23019e-22
Gohir.D10G155000	2.70759	2.10078	34.0085	5.48711e-09	9.29484e-08
Gohir.A08G120100	2.7065	4.44977	46.8112	7.81653e-12	2.01269e-10
Gohir.D12G232900	2.70507	4.56183	53.5673	2.49879e-13	7.74369e-12
Gohir.D09G018200	-3.21719	-0.504129	17.3577	3.09637e-05	0.000255582
Gohir.D12G052800	2.70433	5.61738	87.2675	9.47917e-21	6.86214e-19
Gohir.A11G141000	2.70415	4.2902	143.344	4.94353e-33	1.13703e-30
Gohir.A07G152600	2.70298	5.60868	146.691	9.1678e-34	2.23101e-31
Gohir.D12G191900	2.70207	3.90795	161.486	5.35668e-37	1.73808e-34
Gohir.A01G001700	-3.21595	2.08322	43.6001	4.0281e-11	9.37956e-10
Gohir.A01G134900	2.6976	4.19381	60.1014	9.0093e-15	3.3753e-13
Gohir.D03G105900	-3.21105	-0.0790597	13.0478	0.000303638	0.00191814
Gohir.A09G099501	2.69475	2.6301	34.6531	3.94008e-09	6.8357e-08
Gohir.D05G104100	2.69354	3.65781	29.2205	6.4591e-08	9.15475e-07
Gohir.A08G114500	2.69209	4.9493	133.052	8.80707e-31	1.73943e-28
Gohir.D08G049650	2.69097	2.76444	34.3488	4.60685e-09	7.89697e-08
Gohir.A03G173100	2.69078	4.64447	124.369	6.99382e-29	1.10826e-26
Gohir.A03G186400	2.68998	0.834011	24.8374	6.23746e-07	7.41409e-06
Gohir.D11G001700	2.68983	0.145131	10.0755	0.00150251	0.00762599
Gohir.A05G021700	-3.206	2.24918	72.0775	2.06913e-17	1.04629e-15
Gohir.D10G243700	-3.20078	0.969079	21.9528	2.79443e-06	2.9109e-05
Gohir.A03G124800	2.6891	-0.575044	9.8055	0.00173991	0.00863614
Gohir.A05G364900	2.68768	3.55025	83.4461	6.54769e-20	4.30544e-18
Gohir.A06G033400	2.68671	2.58358	53.5645	2.50243e-13	7.75056e-12
Gohir.A11G009400	2.68328	1.69346	37.9502	7.2575e-10	1.42563e-08
Gohir.A09G069800	-3.19992	-0.314662	11.0298	0.000896568	0.0049079
Gohir.D11G304400	2.68172	1.35905	17.5154	2.84994e-05	0.000237687
Gohir.A10G007100	2.68023	1.54926	15.5349	8.09955e-05	0.000600455
Gohir.D04G051100	2.6783	6.33964	107.633	3.23396e-25	3.56135e-23
Gohir.A07G040100	2.676	3.28605	70.8127	3.92809e-17	1.93427e-15
Gohir.D12G077300	-3.19857	1.11103	24.8485	6.20177e-07	7.37649e-06
Gohir.D12G150300	2.67414	0.142387	12.1465	0.000491796	0.00292476
Gohir.A11G047900	2.67393	1.84139	51.2607	8.08773e-13	2.35759e-11
Gohir.D05G241600	2.67274	4.21761	55.3144	1.02711e-13	3.35867e-12
Gohir.D11G342600	-3.19439	6.32693	48.001	4.26002e-12	1.13554e-10
Gohir.A07G043000	2.67155	3.596	19.61	9.49695e-06	8.86605e-05
Gohir.D04G067900	2.67152	3.74499	66.6628	3.22162e-16	1.44419e-14
Gohir.A10G055500	2.67046	4.73243	125.383	4.19514e-29	6.80599e-27
Gohir.A05G008900	2.66959	6.731	89.2803	3.42661e-21	2.59068e-19
Gohir.D02G136900	2.66622	6.47338	230.575	4.46698e-52	4.96938e-49
Gohir.D06G071500	2.66464	0.352729	21.8621	2.92969e-06	3.03959e-05
Gohir.D07G235000	2.66448	1.32317	20.069	7.46981e-06	7.11243e-05
Gohir.A01G227800	2.66344	0.219315	9.55566	0.00199334	0.00966715
Gohir.D02G006900	-3.19432	-0.0663807	26.1082	3.22813e-07	4.03413e-06
Gohir.D03G012600	2.66289	3.55317	105.606	8.99397e-25	9.53833e-23
Gohir.D12G005200	2.66216	7.33878	101.007	9.16786e-24	8.68964e-22
Gohir.A13G074900	-3.19012	2.67445	134.29	4.72142e-31	9.56764e-29
Gohir.A07G210700	2.66008	0.581583	9.48811	0.00206807	0.00998165
Gohir.D05G356001	-3.18764	1.69824	40.2623	2.2205e-10	4.66261e-09
Gohir.A13G155600	2.65992	5.07378	89.3588	3.2933e-21	2.49682e-19
Gohir.D06G044300	2.65403	1.45806	20.2738	6.7114e-06	6.45343e-05
Gohir.D12G127000	2.65353	5.44473	163.3	2.15119e-37	7.28344e-35
Gohir.D01G157600	2.65317	7.0648	117.701	2.01632e-27	2.72734e-25
Gohir.A05G405000	2.65263	2.48402	57.2486	3.8406e-14	1.33432e-12
Gohir.D08G094600	2.6525	2.12581	38.7626	4.78614e-10	9.63077e-09
Gohir.A07G115500	2.65207	0.617921	19.1915	1.1824e-05	0.00010809
Gohir.D08G021500	2.65113	1.50794	18.4217	1.77034e-05	0.000155074
Gohir.A12G162100	2.64803	2.81713	50.5078	1.18694e-12	3.38397e-11
Gohir.D12G221700	2.64738	6.81283	69.7407	6.76354e-17	3.26561e-15
Gohir.A13G160400	-3.18759	-0.287796	15.3644	8.86432e-05	0.000651568
Gohir.D11G181700	2.64729	5.20031	112.284	3.09604e-26	3.79254e-24
Gohir.D10G006600	2.64696	6.98375	203.62	3.38845e-46	2.53024e-43
Gohir.D12G260350	2.64649	4.76114	139.553	3.33403e-32	7.15517e-30
Gohir.D01G001000	2.6461	7.91211	236.581	2.18873e-53	2.59369e-50
Gohir.A10G231683	2.64432	2.60821	27.0424	1.99041e-07	2.59195e-06
Gohir.A10G141400	2.64357	3.89873	61.6652	4.07118e-15	1.58744e-13
Gohir.A05G256000	2.64355	3.2016	75.43	3.78592e-18	2.06788e-16
Gohir.D13G087100	-3.1837	0.676656	12.1038	0.000503199	0.00298151
Gohir.D08G183200	2.64161	2.37184	41.4857	1.18738e-10	2.58591e-09
Gohir.D07G081500	2.64129	3.12128	59.9656	9.65281e-15	3.59661e-13
Gohir.D07G176000	-3.1819	0.141335	16.0167	6.27877e-05	0.00047822
Gohir.D02G009550	2.64061	0.193561	9.77113	0.00177273	0.0087667
Gohir.D07G193900	2.63963	2.92889	71.6592	2.55773e-17	1.28147e-15
Gohir.D09G106000	2.637	5.52614	135.263	2.89147e-31	6.01591e-29
Gohir.D06G011000	2.63689	6.632	127.806	1.23746e-29	2.16203e-27
Gohir.D11G082600	2.63654	0.388358	15.9882	6.37383e-05	0.000484648
Gohir.D12G099500	2.63423	1.28484	12.8298	0.000341139	0.00212669
Gohir.D04G031300	-3.18135	1.19529	33.8131	6.06703e-09	1.02232e-07
Gohir.D09G222400	2.6315	6.27331	111.46	4.69199e-26	5.67106e-24
Gohir.A05G055600	2.6298	4.94835	115.006	7.847e-27	1.01122e-24
Gohir.D05G172400	2.62782	2.60986	53.1711	3.05731e-13	9.35209e-12
Gohir.D08G185700	2.62676	3.69205	47.2803	6.15283e-12	1.60324e-10
Gohir.D12G234300	2.62662	0.688881	21.0113	4.56592e-06	4.5635e-05
Gohir.A06G084600	2.62657	2.00644	33.143	8.56251e-09	1.4114e-07
Gohir.D11G298700	-3.18129	0.658592	14.9374	0.00011114	0.000795581
Gohir.A01G003800	2.62615	4.41228	99.3158	2.15283e-23	1.98566e-21
Gohir.D10G250800	-3.18066	2.17469	75.932	2.93597e-18	1.6248e-16
Gohir.A08G041600	2.61996	4.58431	68.0355	1.60577e-16	7.42425e-15
Gohir.D05G191700	2.61956	6.52986	203.882	2.96953e-46	2.27988e-43
Gohir.A05G021300	2.6183	1.49788	16.1573	5.82943e-05	0.000448866
Gohir.A13G126500	2.6182	0.769303	14.9837	0.000108446	0.000777729
Gohir.A10G208400	2.61747	2.08033	33.545	6.96344e-09	1.16193e-07
Gohir.D05G356900	-3.18016	2.41473	91.1014	1.36495e-21	1.07212e-19
Gohir.D02G098000	2.61413	4.35734	123.102	1.32463e-28	2.01695e-26
Gohir.A10G143500	2.61352	6.3528	76.6523	2.03868e-18	1.15281e-16
Gohir.A01G134400	2.61212	4.61363	67.7793	1.82859e-16	8.39044e-15
Gohir.D08G077100	2.61128	7.3631	101.355	7.68992e-24	7.34125e-22
Gohir.D06G084166	2.61113	1.38652	22.1183	2.56354e-06	2.6894e-05
Gohir.D05G322600	2.60912	4.40266	76.4584	2.249e-18	1.26257e-16
Gohir.D02G057300	-3.17941	0.455788	14.7768	0.000121015	0.000857933
Gohir.A05G229700	-3.17897	4.43951	129.008	6.75393e-30	1.19923e-27
Gohir.A12G129000	2.60866	3.77967	105.372	1.01227e-24	1.06938e-22
Gohir.D06G219600	2.60781	0.421115	10.1167	0.00146932	0.00748262
Gohir.A08G036300	2.60766	8.10332	124.941	5.24411e-29	8.43249e-27
Gohir.D11G016000	-3.17794	-0.352405	15.934	6.55884e-05	0.000497674
Gohir.D13G038900	-3.17711	6.56135	87.6112	7.96724e-21	5.80618e-19
Gohir.A08G121300	-3.17671	-0.54003	10.4747	0.0012102	0.00635418
Gohir.A01G200850	2.60599	6.0838	131.371	2.05425e-30	3.90172e-28
Gohir.A13G154100	2.60351	2.43189	59.5982	1.16343e-14	4.3084e-13
Gohir.D06G006100	2.60075	7.19415	175.434	4.81426e-40	2.09944e-37
Gohir.A13G035600	2.60044	2.08908	29.6737	5.11236e-08	7.37249e-07
Gohir.D11G310800	2.60012	0.431086	14.4593	0.000143223	0.000993795
Gohir.D03G025100	-3.17492	-0.0332691	17.0726	3.59768e-05	0.000291922
Gohir.D11G086200	2.59999	3.48074	61.1822	5.20309e-15	1.99315e-13
Gohir.D12G228700	2.59998	1.00984	18.7452	1.49396e-05	0.000133877
Gohir.D13G030200	-3.17414	0.40681	16.8742	3.99418e-05	0.000320658
Gohir.D06G018700	2.59845	3.69004	130.237	3.63633e-30	6.81168e-28
Gohir.D13G166000	2.597	3.03149	58.6988	1.83755e-14	6.66001e-13
Gohir.D07G158800	2.5962	5.49368	166.971	3.39453e-38	1.28499e-35
Gohir.A10G060600	2.59513	3.76117	53.2757	2.89863e-13	8.90182e-12
Gohir.D07G191900	2.59444	4.70352	54.8723	1.28622e-13	4.14872e-12
Gohir.D09G183000	2.59408	0.582593	12.6608	0.000373404	0.00230282
Gohir.D05G291266	2.59293	1.86088	67.5095	2.09679e-16	9.58074e-15
Gohir.A05G091700	2.59051	0.752309	16.1821	5.75358e-05	0.000443863
Gohir.A12G005700	2.58967	7.28818	148.343	3.99133e-34	1.01196e-31
Gohir.A01G204000	2.58949	3.37639	62.3116	2.93192e-15	1.16319e-13
Gohir.D04G023800	2.589	3.8306	111.255	5.20158e-26	6.20445e-24
Gohir.D08G037200	2.58893	8.02188	155.785	9.43297e-36	2.70632e-33
Gohir.A09G208450	2.58878	2.72795	28.6237	8.78976e-08	1.21918e-06
Gohir.A11G303200	2.58569	0.139429	10.4775	0.00120834	0.00634566
Gohir.A11G252700	2.58489	2.39217	27.5842	1.50403e-07	1.99655e-06
Gohir.D09G249800	2.58416	-0.133691	9.4915	0.00206426	0.00996855
Gohir.A09G106000	2.58368	1.32142	32.6296	1.11505e-08	1.7983e-07
Gohir.A09G109400	2.58326	6.09945	90.2699	2.07793e-21	1.60895e-19
Gohir.A03G166500	2.58084	1.70355	16.0975	6.01643e-05	0.000461723
Gohir.D04G049300	2.57926	2.40826	47.5508	5.35972e-12	1.40666e-10
Gohir.D01G019500	2.57879	6.12428	134.974	3.34588e-31	6.88254e-29
Gohir.D11G108000	2.57739	1.43162	44.1181	3.09152e-11	7.31114e-10
Gohir.A12G125800	-3.17384	2.57197	72.6924	1.51515e-17	7.77705e-16
Gohir.D04G067600	-3.17372	-0.222519	10.1616	0.00143396	0.00733199
Gohir.A01G072300	-3.17113	0.300559	19.6113	9.49067e-06	8.8617e-05
Gohir.A06G203700	2.57528	7.10234	203.854	3.01194e-46	2.28033e-43
Gohir.A11G155000	-3.17073	0.199395	10.4904	0.00119998	0.00630966
Gohir.D10G007000	2.57129	5.24725	93.1855	4.76148e-22	3.91486e-20
Gohir.D01G110600	-3.17017	-0.191381	15.9862	6.38058e-05	0.000485093
Gohir.A03G069200	-3.17016	-0.3333	13.7346	0.000210538	0.00139534
Gohir.D13G114700	-3.15805	-0.672885	10.2553	0.00136291	0.00702143
Gohir.A06G177200	2.57115	1.28082	14.3957	0.000148143	0.00102415
Gohir.A03G166800	2.57112	0.323047	16.5854	4.65076e-05	0.000367311
Gohir.D05G230600	2.57014	0.366218	12.8587	0.000335921	0.00209641
Gohir.D03G163600	2.56983	3.89812	73.5349	9.88711e-18	5.19226e-16
Gohir.A07G035700	-3.15794	1.28637	17.0263	3.68657e-05	0.000298557
Gohir.A01G080500	2.56981	1.48213	25.2984	4.91103e-07	5.94901e-06
Gohir.A13G184500	2.56883	7.17834	166.304	4.74817e-38	1.76073e-35
Gohir.A11G081400	-3.15729	2.87135	82.4478	1.08497e-19	7.02408e-18
Gohir.D13G111000	2.56667	9.70583	114.848	8.49801e-27	1.09254e-24
Gohir.D01G068800	2.56415	2.2994	42.2697	7.95153e-11	1.77787e-09
Gohir.A11G226400	2.56405	0.420231	11.7065	0.000622814	0.00358844
Gohir.D07G059900	2.56306	4.52483	113.292	1.86205e-26	2.33338e-24
Gohir.A02G081300	-3.15504	6.04172	141.94	1.00228e-32	2.25766e-30
Gohir.D12G110400	2.56186	4.89966	51.3814	7.60565e-13	2.22659e-11
Gohir.A03G160200	2.5612	3.16955	45.7075	1.37298e-11	3.40502e-10
Gohir.D09G163900	2.56116	5.52394	116.877	3.05393e-27	4.06031e-25
Gohir.D06G172350	2.55777	2.20383	9.63146	0.00191272	0.00934855
Gohir.D04G013800	2.55459	4.85898	42.3335	7.69645e-11	1.72509e-09
Gohir.D10G171400	-3.15292	4.54712	93.6636	3.73978e-22	3.11712e-20
Gohir.A12G183500	-3.15079	0.555371	21.3526	3.82109e-06	3.87159e-05
Gohir.D12G254400	2.55402	4.85461	54.4658	1.58175e-13	5.03931e-12
Gohir.A04G033000	-3.1492	-0.275771	12.3703	0.000436229	0.00263628
Gohir.D06G108500	2.55337	3.92056	54.8492	1.30144e-13	4.19036e-12
Gohir.D06G152701	-3.14845	0.480525	27.3744	1.67635e-07	2.20831e-06
Gohir.D01G170575	2.55238	-0.60407	10.6494	0.00110109	0.00585804
Gohir.D05G374000	2.55126	6.80086	223.28	1.74177e-50	1.69546e-47
Gohir.A03G187400	-3.14799	0.543725	24.0735	9.27268e-07	1.06773e-05
Gohir.A02G036501	2.55084	1.30416	20.3174	6.56024e-06	6.32594e-05
Gohir.A02G017400	2.55073	1.91992	19.2816	1.12788e-05	0.000103418
Gohir.D09G236400	2.5506	4.17751	77.4332	1.3729e-18	7.96153e-17
Gohir.A07G028000	2.55003	-0.207729	10.2201	0.00138915	0.00713567
Gohir.A05G269600	2.54958	2.98445	24.0585	9.34521e-07	1.07495e-05
Gohir.D02G008700	-3.14445	-0.380899	9.56661	0.00198149	0.00962338
Gohir.D04G119000	-3.14178	4.06857	132.918	9.42213e-31	1.84752e-28
Gohir.D13G078400	2.54732	1.04767	16.5637	4.70437e-05	0.000370846
Gohir.D10G167000	2.54692	0.447507	10.532	0.00117325	0.0061888
Gohir.D11G242400	2.54205	5.15891	56.9165	4.54713e-14	1.56879e-12
Gohir.D03G104800	2.54093	7.61529	190.054	3.09489e-43	1.83376e-40
Gohir.D08G141100	2.54055	4.11851	50.3724	1.27169e-12	3.61236e-11
Gohir.D13G084600	2.54027	2.17405	17.0198	3.69925e-05	0.000299317
Gohir.D02G107300	2.53878	2.75288	66.0358	4.42817e-16	1.93417e-14
Gohir.D08G221000	2.5373	0.055315	9.79858	0.00174646	0.00866492
Gohir.A05G080600	2.53617	6.22255	156.329	7.17253e-36	2.06869e-33
Gohir.D04G171400	2.53535	3.00259	68.5228	1.25417e-16	5.85828e-15
Gohir.A06G138900	2.53492	0.972249	11.4188	0.000727044	0.00409929
Gohir.A09G060200	2.53219	0.245418	10.1568	0.00143767	0.00734684
Gohir.D13G102000	2.53145	0.675633	24.0829	9.22759e-07	1.06366e-05
Gohir.A13G093535	2.53015	2.03571	32.5286	1.17449e-08	1.8869e-07
Gohir.D13G018900	2.5296	3.09509	63.6089	1.51741e-15	6.20522e-14
Gohir.A11G119900	2.52868	2.6069	43.3091	4.67409e-11	1.07642e-09
Gohir.D09G120500	2.5284	7.0473	108.215	2.41107e-25	2.70432e-23
Gohir.D10G057400	2.52809	6.10796	162.217	3.7091e-37	1.22538e-34
Gohir.A03G195200	-3.13819	5.09577	127.68	1.31898e-29	2.28978e-27
Gohir.D06G177300	-3.13778	1.15598	22.0232	2.69381e-06	2.81577e-05
Gohir.A12G186351	2.52806	1.5625	15.1834	9.75567e-05	0.000708488
Gohir.A10G149600	2.52728	2.99535	46.6651	8.42143e-12	2.15623e-10
Gohir.D08G121200	-3.13631	0.557478	32.9104	9.65051e-09	1.57314e-07
Gohir.A02G035200	2.5268	6.32965	88.1214	6.15596e-21	4.578e-19
Gohir.A07G210400	2.52507	3.03405	26.4486	2.7064e-07	3.4365e-06
Gohir.D01G218500	2.52441	5.97685	128.953	6.94442e-30	1.22905e-27
Gohir.A01G140200	2.52379	5.50248	85.2565	2.62063e-20	1.79464e-18
Gohir.D06G018900	2.52371	4.58259	141.613	1.18169e-32	2.62918e-30
Gohir.D12G069000	2.52293	4.58382	64.5902	9.22149e-16	3.87566e-14
Gohir.A09G043100	-3.13091	0.132399	10.9964	0.000912897	0.00498177
Gohir.D12G255600	2.52264	5.48701	92.6951	6.10044e-22	4.9633e-20
Gohir.A01G200900	2.52093	7.23105	147.303	6.73755e-34	1.64695e-31
Gohir.D08G144700	-3.13082	3.82958	86.3014	1.54499e-20	1.08951e-18
Gohir.D06G103700	2.52074	5.36514	120.113	5.9745e-28	8.52555e-26
Gohir.D09G071800	2.5197	6.56218	75.9524	2.90587e-18	1.60977e-16
Gohir.D06G033600	2.51924	5.20308	125.393	4.17574e-29	6.79475e-27
Gohir.D12G241000	2.51796	4.62272	36.3182	1.67592e-09	3.09576e-08
Gohir.D10G069566	2.51792	1.50734	26.7717	2.28965e-07	2.94188e-06
Gohir.D07G140400	2.51759	4.03416	31.594	1.9002e-08	2.95105e-07
Gohir.D10G014900	2.51709	2.00224	30.822	2.82808e-08	4.25979e-07
Gohir.A09G173000	2.51694	1.94412	30.9533	2.64306e-08	4.00322e-07
Gohir.D08G133265	-3.13054	-0.0163463	16.6722	4.44277e-05	0.000352878
Gohir.A01G167100	2.51619	0.0179907	11.271	0.000787259	0.00438751
Gohir.A10G038400	2.51593	5.31881	71.7399	2.45521e-17	1.23237e-15
Gohir.A11G012700	2.51551	1.63741	33.8461	5.96498e-09	1.00605e-07
Gohir.A11G299900	2.5139	-0.0894292	11.7079	0.00062237	0.00358733
Gohir.A07G069300	2.5137	4.76165	77.6385	1.23737e-18	7.21394e-17
Gohir.D01G099000	2.51358	1.18246	17.2569	3.26515e-05	0.000267931
Gohir.A07G018700	-3.12937	3.95575	162.817	2.74216e-37	9.17042e-35
Gohir.D09G028800	-3.12626	1.44158	34.1899	4.99874e-09	8.52052e-08
Gohir.D01G097300	2.51023	1.23734	31.1386	2.40247e-08	3.6725e-07
Gohir.A07G037300	2.50872	2.79202	51.2213	8.25169e-13	2.40154e-11
Gohir.A11G068900	2.50837	3.35237	80.3994	3.05886e-19	1.88835e-17
Gohir.A05G156200	2.50738	7.78314	76.231	2.52352e-18	1.40942e-16
Gohir.A04G129000	2.50703	6.88186	29.9914	4.33964e-08	6.35567e-07
Gohir.A02G023000	-3.12004	1.65677	9.88699	0.00166451	0.00831433
Gohir.A11G165000	2.50687	-0.468102	11.672	0.000634489	0.00364376
Gohir.A04G105600	-3.11684	0.352041	27.6012	1.49087e-07	1.98024e-06
Gohir.D04G124300	2.50619	6.91643	107.414	3.61165e-25	3.94539e-23
Gohir.A10G170500	2.50586	5.51957	102.983	3.38077e-24	3.36294e-22
Gohir.D10G175700	2.50453	3.42546	45.2314	1.75076e-11	4.27962e-10
Gohir.A09G151200	2.50376	6.06006	98.9404	2.6021e-23	2.38793e-21
Gohir.D11G252200	2.50293	2.06704	28.8894	7.66299e-08	1.07355e-06
Gohir.A01G124100	2.50211	2.77765	44.8683	2.10738e-11	5.08973e-10
Gohir.A05G148200	2.50123	1.87946	53.6404	2.40754e-13	7.47366e-12
Gohir.A11G159600	2.50119	2.52141	74.1751	7.14871e-18	3.7939e-16
Gohir.A03G005100	-3.11421	1.70816	45.8278	1.29115e-11	3.21819e-10
Gohir.A07G036200	2.50066	0.700124	12.7691	0.000352398	0.00218813
Gohir.D11G065100	2.49623	4.11595	83.7534	5.60511e-20	3.73155e-18
Gohir.D08G219300	2.49548	1.2737	25.1234	5.37765e-07	6.45828e-06
Gohir.D01G208000	2.49459	2.23775	24.0372	9.44922e-07	1.08576e-05
Gohir.D05G346550	2.49339	0.803746	13.7419	0.000209728	0.00139132
Gohir.D05G147400	2.49314	2.74775	49.8477	1.66157e-12	4.67356e-11
Gohir.A10G128400	2.49264	3.0379	65.8636	4.83239e-16	2.09728e-14
Gohir.A05G053500	2.4921	1.48858	31.6022	1.89217e-08	2.94025e-07
Gohir.A06G146800	2.49209	2.90085	33.2313	8.18245e-09	1.35215e-07
Gohir.D07G142300	2.49167	1.93177	31.0758	2.48142e-08	3.78376e-07
Gohir.A04G068700	2.49066	5.61026	126.59	2.28371e-29	3.80696e-27
Gohir.A11G293482	-3.1123	0.364405	33.0355	9.04911e-09	1.48264e-07
Gohir.D02G133900	-3.1117	1.00276	25.7087	3.97025e-07	4.89976e-06
Gohir.A09G195400	-3.10975	-0.526065	17.239	3.29595e-05	0.000270133
Gohir.D10G124600	2.49019	5.39615	86.1404	1.67605e-20	1.17329e-18
Gohir.A05G169100	2.48914	2.12233	43.222	4.88682e-11	1.12162e-09
Gohir.A07G028675	-3.10955	-0.363735	9.82591	0.00172071	0.00855427
Gohir.D04G174100	2.48723	5.5334	17.4215	2.99417e-05	0.000248286
Gohir.A11G039500	2.48576	1.4413	21.5777	3.39776e-06	3.48018e-05
Gohir.D05G243300	-3.10952	3.08916	82.2987	1.17001e-19	7.56563e-18
Gohir.D12G205600	2.48506	7.3591	161.093	6.52937e-37	2.09366e-34
Gohir.A11G152200	2.48398	2.65814	25.4119	4.63062e-07	5.63689e-06
Gohir.A05G166300	2.48299	4.02489	89.8624	2.55312e-21	1.96018e-19
Gohir.A05G205300	2.48162	3.78657	76.2511	2.49794e-18	1.398e-16
Gohir.D10G076000	2.48102	4.93984	39.0905	4.04605e-10	8.23578e-09
Gohir.A06G204700	-3.10817	6.23652	188.393	7.12929e-43	4.13431e-40
Gohir.A13G222900	2.48095	0.558764	14.1719	0.000166844	0.00113828
Gohir.D09G162800	-3.10659	0.796829	36.0121	1.961e-09	3.59677e-08
Gohir.A03G173000	2.48095	6.7808	102.379	4.58533e-24	4.48745e-22
Gohir.D04G069800	2.4809	4.13952	73.7689	8.78187e-18	4.63416e-16
Gohir.D05G241800	2.48069	2.64201	35.088	3.15143e-09	5.58477e-08
Gohir.A06G019800	2.47873	2.34461	37.6838	8.3192e-10	1.61556e-08
Gohir.A01G021000	2.47865	5.74288	125.97	3.1213e-29	5.14034e-27
Gohir.A09G040400	-3.10377	-0.00985269	16.4081	5.10676e-05	0.000398817
Gohir.A05G087800	2.47723	0.609207	13.9883	0.000183955	0.00124089
Gohir.D03G134500	-3.09997	6.72552	147.549	5.95142e-34	1.46134e-31
Gohir.A05G406450	2.47672	4.11042	78.9248	6.45211e-19	3.87347e-17
Gohir.D07G108400	2.47535	0.593982	17.5806	2.75388e-05	0.000230559
Gohir.A09G017325	-3.08991	1.5752	20.9879	4.62186e-06	4.61179e-05
Gohir.D05G308300	2.47522	5.10263	92.1879	7.8827e-22	6.31731e-20
Gohir.A01G167400	-3.08835	-0.0742655	18.9753	1.32425e-05	0.000119796
Gohir.A05G332600	2.47404	-0.0492015	13.4366	0.00024676	0.00160324
Gohir.D02G147000	2.47296	1.32625	35.9485	2.02599e-09	3.70849e-08
Gohir.D13G209900	2.47207	6.4988	131.209	2.22825e-30	4.21751e-28
Gohir.A10G041800	2.47205	4.30039	34.7861	3.67986e-09	6.43751e-08
Gohir.A09G133700	2.47126	6.66482	227.485	2.10793e-51	2.16802e-48
Gohir.A01G045500	2.47093	0.157594	11.4171	0.000727698	0.00410255
Gohir.A11G186900	2.47035	4.23554	33.9645	5.61255e-09	9.50142e-08
Gohir.D02G218566	-3.08782	0.181036	22.2915	2.34245e-06	2.477e-05
Gohir.D03G171800	2.47013	1.62506	26.6287	2.4656e-07	3.15572e-06
Gohir.A01G175500	-3.08397	-0.0827117	14.1185	0.000171649	0.00116624
Gohir.D07G017600	2.46876	3.32544	60.2908	8.18288e-15	3.08476e-13
Gohir.D04G191700	-3.07962	1.92494	75.7524	3.21558e-18	1.77234e-16
Gohir.D10G163800	2.46828	-0.0112687	10.0068	0.00155961	0.00786237
Gohir.D13G196300	2.46682	1.52318	26.0242	3.37158e-07	4.198e-06
Gohir.D05G260100	2.46635	2.24681	54.5439	1.52017e-13	4.84879e-12
Gohir.A10G024375	2.46623	7.57022	67.0298	2.67431e-16	1.20678e-14
Gohir.A09G070600	2.46614	4.45661	129.663	4.85639e-30	8.91336e-28
Gohir.A09G209400	-3.07804	2.20828	66.0115	4.48307e-16	1.95658e-14
Gohir.D01G037500	-3.07272	3.00254	113.754	1.47505e-26	1.86126e-24
Gohir.D09G065100	2.46562	5.06305	57.2416	3.85429e-14	1.33823e-12
Gohir.A02G026600	2.46364	4.97971	71.349	2.99307e-17	1.48864e-15
Gohir.D04G131000	2.46325	4.20398	34.7841	3.6836e-09	6.44199e-08
Gohir.A03G000009	2.46083	1.54499	23.9239	1.00219e-06	1.14506e-05
Gohir.D06G084400	-3.06891	1.61136	57.5122	3.35885e-14	1.17293e-12
Gohir.A08G117500	2.45871	3.0278	59.971	9.62643e-15	3.58924e-13
Gohir.A13G012900	-3.06825	0.790458	38.8687	4.53292e-10	9.14823e-09
Gohir.A13G092315	2.4576	4.37719	62.3638	2.85522e-15	1.13524e-13
Gohir.D06G136601	2.45719	1.39963	14.5825	0.000134157	0.000939012
Gohir.D13G059800	2.45706	0.0930451	13.8468	0.000198339	0.0013235
Gohir.A13G142300	2.45579	7.59243	124.392	6.91472e-29	1.09892e-26
Gohir.D13G197925	2.45434	4.16933	65.2312	6.66056e-16	2.84541e-14
Gohir.A09G188366	2.45392	0.807289	9.86016	0.00168897	0.00841642
Gohir.D09G145100	-3.05571	2.37763	92.8237	5.71673e-22	4.65807e-20
Gohir.A11G105100	2.45381	5.31452	94.9448	1.95768e-22	1.67003e-20
Gohir.D05G142100	2.45125	2.99654	32.5595	1.15599e-08	1.85993e-07
Gohir.A09G017250	-3.05536	0.57055	21.5037	3.53141e-06	3.60286e-05
Gohir.D05G155500	2.45099	3.02001	56.8954	4.59622e-14	1.58472e-12
Gohir.D12G142300	-3.05498	1.16654	37.5269	9.0163e-10	1.73855e-08
Gohir.A13G062100	2.44909	0.245267	14.1813	0.000166014	0.00113375
Gohir.D08G159500	2.449	2.21143	14.4798	0.000141669	0.000984513
Gohir.D06G054100	2.44477	5.1677	125.029	5.015e-29	8.11195e-27
Gohir.A03G057500	2.44417	7.92356	41.0668	1.47116e-10	3.15478e-09
Gohir.A07G155100	2.44402	2.93219	20.8588	4.94405e-06	4.8992e-05
Gohir.A05G179500	2.44363	-0.187702	14.765	0.000121777	0.000862997
Gohir.A12G233300	2.44194	3.90098	64.7742	8.3991e-16	3.55468e-14
Gohir.D07G113800	-3.05495	4.8449	161.539	5.21682e-37	1.70284e-34
Gohir.A03G096500	2.44085	3.74126	69.6604	7.04453e-17	3.38927e-15
Gohir.D08G173400	2.44032	1.59185	26.1021	3.23831e-07	4.04406e-06
Gohir.D13G064066	-3.05495	-0.35485	9.56745	0.00198057	0.00961981
Gohir.A10G033200	2.43952	6.63996	186.523	1.82516e-42	1.0205e-39
Gohir.D07G090200	2.43902	3.85748	89.2154	3.54077e-21	2.67328e-19
Gohir.D08G267500	-3.04624	0.995765	20.1628	7.11244e-06	6.80664e-05
Gohir.A13G177250	2.43815	0.301579	9.69797	0.00184471	0.00906819
Gohir.A12G196750	-3.04191	0.949781	28.1488	1.12337e-07	1.53323e-06
Gohir.A04G057200	2.43692	1.95464	29.3522	6.03493e-08	8.60277e-07
Gohir.D02G236566	-3.04173	-0.101862	13.438	0.000246581	0.00160284
Gohir.A03G206000	-3.03777	1.73836	37.2837	1.02133e-09	1.94731e-08
Gohir.A06G012500	2.43672	1.06639	18.6709	1.55336e-05	0.000138472
Gohir.D02G144950	2.4364	3.19561	72.6111	1.57886e-17	8.08127e-16
Gohir.D10G212366	2.43584	1.90836	41.1565	1.40516e-10	3.02753e-09
Gohir.A09G138550	2.43333	1.49178	32.1918	1.39676e-08	2.21656e-07
Gohir.A01G229601	2.4333	0.348843	12.723	0.000361192	0.0022356
Gohir.D09G175100	2.43243	4.48076	34.8386	3.58208e-09	6.28057e-08
Gohir.A09G187300	-3.03424	1.39035	28.2946	1.04186e-07	1.43019e-06
Gohir.A01G166400	2.42854	6.70839	104.248	1.78528e-24	1.82928e-22
Gohir.D07G085400	-3.02097	1.21105	29.9267	4.4869e-08	6.55725e-07
Gohir.A03G001500	2.4285	4.58016	180.49	3.78752e-41	1.8271e-38
Gohir.D13G080400	2.42739	1.37246	33.7528	6.25785e-09	1.0509e-07
Gohir.A02G119500	-3.02066	-0.13089	15.501	8.24634e-05	0.000610341
Gohir.A03G150600	2.427	1.575	23.5778	1.19964e-06	1.34888e-05
Gohir.A02G036500	2.42519	4.21444	52.1183	5.22544e-13	1.55398e-11
Gohir.D03G048000	-3.00971	2.4917	43.518	4.20085e-11	9.75265e-10
Gohir.D06G156100	2.42275	3.85688	118.158	1.60124e-27	2.19862e-25
Gohir.D03G095300	-3.00169	0.787583	25.2916	4.92846e-07	5.96614e-06
Gohir.A01G200800	2.42246	8.12813	138.749	4.99809e-32	1.06843e-29
Gohir.A01G134700	2.42241	4.44348	110.008	9.7601e-26	1.13893e-23
Gohir.D11G035100	-2.99571	6.11105	73.4987	1.00701e-17	5.27816e-16
Gohir.D05G386900	2.42198	2.49804	25.9911	3.42998e-07	4.26486e-06
Gohir.A05G164400	-2.99231	0.966186	23.4599	1.27543e-06	1.42733e-05
Gohir.A10G012800	-2.99229	0.452865	35.899	2.07811e-09	3.79625e-08
Gohir.A08G143000	2.42185	5.65268	107.372	3.68935e-25	4.0222e-23
Gohir.A02G027300	2.41961	0.426253	20.7669	5.1873e-06	5.11792e-05
Gohir.D11G265600	2.41923	7.68307	101.662	6.58418e-24	6.36365e-22
Gohir.D05G255800	-2.99215	1.03664	33.5995	6.77102e-09	1.13289e-07
Gohir.D05G150900	2.41836	1.11638	22.9768	1.63972e-06	1.79303e-05
Gohir.D03G169900	-2.99037	4.55956	171.729	3.10082e-39	1.26141e-36
Gohir.D08G218066	2.41822	1.43753	28.0263	1.19677e-07	1.62039e-06
Gohir.A04G116200	2.41817	3.94981	93.5117	4.03801e-22	3.35032e-20
Gohir.1Z049504	2.41675	2.85811	56.9846	4.39234e-14	1.51827e-12
Gohir.D07G063300	2.41502	1.2274	21.4964	3.54496e-06	3.6133e-05
Gohir.A08G147300	2.41472	3.50946	40.7626	1.71888e-10	3.66294e-09
Gohir.D07G214300	-2.99029	1.11656	34.6264	3.99457e-09	6.91484e-08
Gohir.A11G042400	-2.99022	2.5227	49.6665	1.82229e-12	5.10457e-11
Gohir.D12G127100	2.4142	4.77204	95.9159	1.19869e-22	1.03552e-20
Gohir.D01G001500	2.41351	4.90543	54.6187	1.46336e-13	4.67854e-12
Gohir.D01G075200	2.41334	4.89215	84.4146	4.0117e-20	2.69419e-18
Gohir.A07G010400	2.4133	4.34533	27.1174	1.91466e-07	2.49928e-06
Gohir.A04G114000	2.41174	3.08461	52.1077	5.25385e-13	1.56072e-11
Gohir.D10G206900	2.4117	6.51576	14.7488	0.000122823	0.000869735
Gohir.A13G192600	2.41166	5.8389	113.353	1.80607e-26	2.27368e-24
Gohir.D05G105400	2.41113	0.621183	13.3203	0.000262553	0.00169073
Gohir.D11G048700	2.41087	4.23517	52.6425	4.00135e-13	1.21042e-11
Gohir.A07G214500	-2.98909	-0.306284	10.3947	0.00126378	0.00659484
Gohir.D08G029800	-2.98345	7.16546	186.522	1.82592e-42	1.0205e-39
Gohir.A13G174100	-2.98203	0.177832	14.1379	0.000169886	0.00115672
Gohir.D09G120400	2.4108	7.08679	151.153	9.70178e-35	2.59242e-32
Gohir.D05G156400	-2.97827	0.757853	27.6272	1.47093e-07	1.95709e-06
Gohir.D07G004400	2.41015	6.4516	62.1	3.26447e-15	1.28484e-13
Gohir.A11G154900	2.40778	3.90637	61.6188	4.16821e-15	1.62064e-13
Gohir.A05G019200	-2.97595	1.08172	28.824	7.92622e-08	1.10673e-06
Gohir.A04G079700	-2.96505	3.05731	66.0758	4.3391e-16	1.89678e-14
Gohir.A08G039350	2.40745	4.8183	40.4914	1.9748e-10	4.17727e-09
Gohir.D06G150901	2.4058	1.26337	20.1314	7.23011e-06	6.90955e-05
Gohir.A06G039100	2.40489	2.40456	22.8208	1.77831e-06	1.93218e-05
Gohir.D08G268000	2.4048	5.5251	81.0092	2.24664e-19	1.40928e-17
Gohir.A05G220300	2.40436	5.47613	67.1152	2.56103e-16	1.1595e-14
Gohir.D09G222300	2.40371	7.67409	78.7476	7.05733e-19	4.2136e-17
Gohir.D06G169700	2.40367	0.0501959	11.5516	0.000676916	0.00385131
Gohir.A10G077400	2.40329	2.9888	22.9304	1.67976e-06	1.83424e-05
Gohir.D11G078500	-2.95773	-0.0231588	13.8694	0.000195967	0.00130976
Gohir.D11G060800	2.40311	2.80669	27.1957	1.83864e-07	2.40465e-06
Gohir.D13G066800	-2.95724	4.26676	109.698	1.1412e-25	1.30964e-23
Gohir.D04G086200	-2.95184	1.08804	31.5594	1.93427e-08	3.0014e-07
Gohir.A13G095045	2.40108	5.047	62.268	2.99755e-15	1.18836e-13
Gohir.A07G194332	2.39866	2.40546	32.2984	1.32224e-08	2.10936e-07
Gohir.D13G103300	2.39696	3.49857	37.2314	1.0491e-09	1.99607e-08
Gohir.A13G086900	-2.94849	0.73247	43.4208	4.41464e-11	1.02065e-09
Gohir.A12G137100	2.39595	1.26119	28.2306	1.07691e-07	1.47644e-06
Gohir.A05G172700	2.39567	7.83129	117.814	1.90446e-27	2.58887e-25
Gohir.A05G207100	-2.94745	0.388834	12.0167	0.00052726	0.0031045
Gohir.A01G143600	2.39527	2.14385	20.1719	7.07862e-06	6.77666e-05
Gohir.A13G006201	-2.94321	0.583007	36.9138	1.23469e-09	2.32645e-08
Gohir.A03G051400	2.39515	4.84076	144.701	2.49699e-33	5.89235e-31
Gohir.A02G133400	2.3949	1.51148	29.7064	5.02675e-08	7.26054e-07
Gohir.A10G000500	2.39478	6.52869	115.945	4.8866e-27	6.40321e-25
Gohir.D06G009600	2.39423	2.14771	21.1091	4.33864e-06	4.35631e-05
Gohir.A02G141800	2.39369	2.71787	22.8255	1.77392e-06	1.92779e-05
Gohir.D09G156975	2.39362	3.80533	103.963	2.06098e-24	2.08434e-22
Gohir.D02G034800	-2.93715	6.07118	108.529	2.05858e-25	2.31371e-23
Gohir.A04G120900	-2.93657	4.04066	134.495	4.25806e-31	8.66086e-29
Gohir.D03G123400	2.39268	5.26621	68.986	9.91649e-17	4.68827e-15
Gohir.A02G024000	-2.93545	0.0238343	14.1453	0.00016922	0.00115303
Gohir.D11G154200	2.38916	4.43805	88.5984	4.83689e-21	3.62176e-19
Gohir.D11G024500	2.3889	2.66392	32.303	1.3191e-08	2.10496e-07
Gohir.D01G068950	-2.93077	-0.256011	14.908	0.000112881	0.000806612
Gohir.A11G182000	2.38887	3.21439	64.4844	9.73005e-16	4.07057e-14
Gohir.D06G078500	2.38856	2.645	19.1199	1.22757e-05	0.000111676
Gohir.D08G018200	2.38854	3.38359	63.7051	1.4451e-15	5.92728e-14
Gohir.D10G145400	2.38848	-0.0077681	15.0185	0.000106465	0.000764928
Gohir.D06G032900	-2.92868	0.0449259	14.306	0.000155371	0.00106843
Gohir.A11G242800	2.38777	2.62071	18.4232	1.7689e-05	0.000154973
Gohir.A13G076500	-2.92824	3.43982	69.6837	6.96181e-17	3.35243e-15
Gohir.A08G134900	-2.92637	0.790284	16.3698	5.21095e-05	0.000405908
Gohir.A10G181800	-2.92305	0.0384048	13.3215	0.000262384	0.00168984
Gohir.A04G002500	2.38581	2.33221	36.3251	1.67003e-09	3.08803e-08
Gohir.D11G024300	2.38248	3.84268	120.851	4.12034e-28	5.9419e-26
Gohir.D02G054500	2.38178	3.90449	48.1869	3.87474e-12	1.03843e-10
Gohir.A12G160050	2.38091	1.67673	21.9918	2.73825e-06	2.85674e-05
Gohir.A09G072100	2.37642	6.16177	66.6676	3.21377e-16	1.44186e-14
Gohir.D02G229800	2.37521	4.05878	52.9732	3.38125e-13	1.0274e-11
Gohir.A01G083700	2.37464	0.915031	10.8741	0.000975195	0.00527998
Gohir.A12G119100	2.3698	3.90521	102.668	3.96343e-24	3.90688e-22
Gohir.D11G210500	2.36963	1.41828	16.278	5.46957e-05	0.000424174
Gohir.A03G166300	2.36776	2.06459	23.661	1.14888e-06	1.29958e-05
Gohir.D09G022600	-2.91835	-0.110833	10.2661	0.001355	0.00699126
Gohir.A01G203700	2.36615	4.48988	48.8351	2.78409e-12	7.57681e-11
Gohir.A03G184100	-2.91718	6.13216	107.444	3.55821e-25	3.90265e-23
Gohir.D05G266300	-2.91627	2.85707	96.9791	7.00643e-23	6.16012e-21
Gohir.D01G066350	2.36496	2.07044	12.9773	0.000315288	0.00198117
Gohir.A13G084300	-2.91589	2.14286	55.158	1.11218e-13	3.61084e-12
Gohir.D08G115500	-2.91584	1.14294	20.4607	6.08686e-06	5.91867e-05
Gohir.A06G003100	2.36347	7.58728	122.161	2.12896e-28	3.17081e-26
Gohir.D03G151100	2.36293	0.309325	10.453	0.0012245	0.00642246
Gohir.D10G030100	2.36287	1.08998	11.5636	0.00067254	0.00382921
Gohir.D12G207100	-2.91352	1.0431	28.9736	7.33702e-08	1.03e-06
Gohir.D01G211500	2.36277	7.843	85.3935	2.4452e-20	1.68936e-18
Gohir.A01G068400	2.36113	3.0595	34.7082	3.83011e-09	6.66827e-08
Gohir.A01G077600	2.361	0.454721	12.4026	0.000428736	0.00259647
Gohir.D04G000600	2.36059	1.72129	28.5631	9.06956e-08	1.25544e-06
Gohir.D11G109601	-2.90805	-0.481193	12.2983	0.000453371	0.00272959
Gohir.D02G203161	2.36056	2.67175	32.7536	1.0461e-08	1.69664e-07
Gohir.A12G237700	-2.90677	1.98689	57.2722	3.79474e-14	1.32007e-12
Gohir.D13G066900	-2.90534	1.44362	20.876	4.89999e-06	4.8635e-05
Gohir.A07G002400	2.35932	1.74536	19.6495	9.30289e-06	8.70276e-05
Gohir.A10G156100	2.35863	1.67234	45.3596	1.63978e-11	4.02278e-10
Gohir.D12G104600	-2.90204	0.351046	22.4783	2.12526e-06	2.2689e-05
Gohir.D11G248800	-2.89806	-0.0456395	15.9632	6.45861e-05	0.00049082
Gohir.D05G034600	-2.89677	1.89664	10.4222	0.00124506	0.00651653
Gohir.D08G032600	2.358	5.28353	150.279	1.50627e-34	3.96658e-32
Gohir.D08G055700	2.358	3.94409	75.4563	3.73593e-18	2.04673e-16
Gohir.A05G017600	2.35694	5.42105	61.7486	3.90228e-15	1.52595e-13
Gohir.A13G179900	-2.89288	0.946282	26.5792	2.52948e-07	3.23369e-06
Gohir.A10G062000	2.3562	1.1513	18.6914	1.53677e-05	0.000137172
Gohir.A08G213100	2.35595	7.2264	96.3071	9.8379e-23	8.55301e-21
Gohir.D02G185300	2.35591	1.76745	39.9277	2.6354e-10	5.47897e-09
Gohir.D02G184000	2.35493	1.89278	33.1745	8.42488e-09	1.3904e-07
Gohir.D10G204000	2.35485	5.63057	134.108	5.17313e-31	1.03757e-28
Gohir.D10G045500	-2.89208	5.47773	115.519	6.05836e-27	7.82576e-25
Gohir.A09G076900	-2.89155	0.948101	37.5828	8.76127e-10	1.69261e-08
Gohir.D07G213400	-2.89111	0.613816	28.1488	1.12339e-07	1.53323e-06
Gohir.D08G269700	2.35292	2.7943	35.2503	2.89944e-09	5.16677e-08
Gohir.A09G025300	-2.89078	1.88306	50.9399	9.52355e-13	2.75697e-11
Gohir.D12G074600	2.35077	5.19145	143.713	4.10472e-33	9.48103e-31
Gohir.A05G415100	-2.88995	-0.171891	16.0347	6.2191e-05	0.000474728
Gohir.A05G104500	2.35059	4.95205	93.1855	4.76152e-22	3.91486e-20
Gohir.A13G187900	2.35049	1.73796	15.5585	7.99918e-05	0.000593741
Gohir.A08G042700	2.35019	3.80447	86.8351	1.1796e-20	8.46067e-19
Gohir.D02G205600	-2.8893	6.26786	157.287	4.4311e-36	1.31274e-33
Gohir.D03G058600	-2.88918	0.579406	27.9038	1.27496e-07	1.71773e-06
Gohir.A13G142200	2.34992	5.93448	120.043	6.19151e-28	8.7892e-26
Gohir.D10G137500	2.34935	2.85721	50.799	1.02326e-12	2.93884e-11
Gohir.A01G192300	2.34917	-0.234524	12.2436	0.000466864	0.00279846
Gohir.A01G084100	-2.88912	0.198527	15.9225	6.59894e-05	0.000500438
Gohir.D05G207700	2.34698	6.38268	127.588	1.38151e-29	2.38315e-27
Gohir.D07G153800	2.34577	0.821354	16.5753	4.67569e-05	0.000368959
Gohir.D11G119900	2.34541	7.62645	192.473	9.17401e-44	5.7481e-41
Gohir.D04G161800	2.34464	7.28014	125.573	3.81391e-29	6.24325e-27
Gohir.A12G043100	-2.88752	-0.124931	16.7066	4.36291e-05	0.000347446
Gohir.A03G028800	2.34336	3.15274	48.0796	4.09256e-12	1.09304e-10
Gohir.D02G207200	2.3433	3.4555	71.5397	2.71742e-17	1.35774e-15
Gohir.A12G260900	-2.8827	5.55614	48.4274	3.42744e-12	9.22634e-11
Gohir.A10G051600	2.34304	1.9479	19.1252	1.22415e-05	0.00011142
Gohir.D09G016700	-2.88121	3.2859	75.9721	2.87704e-18	1.59543e-16
Gohir.D08G077300	2.3428	2.69518	69.6204	7.18903e-17	3.4527e-15
Gohir.A10G041900	2.34243	2.90293	13.098	0.000295606	0.00187479
Gohir.A05G150400	2.34239	5.01736	101.591	6.82456e-24	6.58431e-22
Gohir.D07G129901	2.34148	1.74183	30.1212	4.05871e-08	5.97474e-07
Gohir.D01G164050	-2.8791	1.14765	18.7091	1.52253e-05	0.000136168
Gohir.D03G043166	-2.87777	0.967754	22.1738	2.49056e-06	2.61736e-05
Gohir.A11G155700	2.34022	3.13197	78.7262	7.13447e-19	4.255e-17
Gohir.D06G166766	-2.87707	-0.248677	17.9751	2.23811e-05	0.000191075
Gohir.D05G251800	2.33979	4.8317	65.9196	4.69688e-16	2.04009e-14
Gohir.A09G220200	2.33836	6.4282	107.179	4.06775e-25	4.41707e-23
Gohir.A13G168950	2.33695	0.549528	17.5967	2.73063e-05	0.000228999
Gohir.A08G167000	2.33623	5.6014	126.916	1.93759e-29	3.25988e-27
Gohir.D11G269900	2.33462	0.707896	14.9862	0.000108301	0.000776894
Gohir.A01G043500	2.33263	6.35613	168.756	1.38304e-38	5.42382e-36
Gohir.D03G042800	-2.87682	0.123274	9.72442	0.00181835	0.00896043
Gohir.D13G173200	2.33229	5.83103	38.8694	4.53123e-10	9.14822e-09
Gohir.D13G128600	2.33106	2.976	93.1387	4.87555e-22	4.00257e-20
Gohir.D11G198300	2.33082	1.07222	13.8863	0.000194213	0.00129962
Gohir.D05G063700	2.32914	2.07868	21.9403	2.81258e-06	2.92868e-05
Gohir.D10G141500	-2.87062	1.10953	26.2229	3.042e-07	3.82432e-06
Gohir.D07G085600	-2.86799	1.49877	39.6224	3.08129e-10	6.34544e-09
Gohir.A10G089800	2.32911	1.17834	28.1338	1.13214e-07	1.54324e-06
Gohir.A13G167800	2.32781	6.32437	35.8385	2.14367e-09	3.90553e-08
Gohir.A09G181300	2.3274	0.0362725	11.7359	0.000613072	0.00354354
Gohir.A10G236200	2.32686	0.285863	10.8337	0.000996671	0.00537756
Gohir.D12G156600	2.3263	8.23499	228.246	1.43861e-51	1.50808e-48
Gohir.A01G193600	-2.86663	-0.330269	9.93054	0.00162559	0.00814452
Gohir.D12G156400	-2.86523	1.69895	42.1789	8.32957e-11	1.85859e-09
Gohir.A11G188700	-2.85897	1.2805	22.4654	2.13963e-06	2.28156e-05
Gohir.A13G017700	2.3247	0.837394	27.3176	1.72631e-07	2.26919e-06
Gohir.D08G121700	2.32076	1.58703	15.4117	8.64509e-05	0.00063657
Gohir.D06G063100	-2.85896	-0.240667	12.0571	0.000515957	0.00304717
Gohir.A03G140500	2.32013	4.19649	65.2569	6.57451e-16	2.81306e-14
Gohir.D01G023592	2.3171	4.78531	92.1855	7.89215e-22	6.31731e-20
Gohir.D13G006400	2.31619	0.191353	9.92125	0.00163382	0.00817898
Gohir.D07G011700	2.31588	3.5744	63.0959	1.96887e-15	7.93824e-14
Gohir.D09G020050	-2.85829	0.0504469	15.3692	8.84169e-05	0.00065008
Gohir.D08G230600	-2.85824	1.47508	56.6241	5.27615e-14	1.7998e-12
Gohir.D08G052500	2.31583	4.84218	115.74	5.41853e-27	7.06626e-25
Gohir.A08G181833	2.31552	1.66369	31.1811	2.35042e-08	3.59899e-07
Gohir.A06G092900	2.31528	-0.246183	17.4572	2.93842e-05	0.000244171
Gohir.A01G180000	2.31388	1.06522	14.6715	0.000127969	0.000901955
Gohir.A09G094650	2.31373	0.357841	9.56046	0.00198814	0.00964966
Gohir.A11G092600	2.31363	7.94829	146.461	1.02948e-33	2.47215e-31
Gohir.D05G009600	2.31361	5.16861	99.0675	2.44035e-23	2.24706e-21
Gohir.A08G036200	2.31265	8.03717	55.6958	8.45998e-14	2.80001e-12
Gohir.D03G035400	2.31255	0.458294	16.5882	4.64401e-05	0.00036683
Gohir.D07G133000	2.31182	0.260563	10.4704	0.00121305	0.00636794
Gohir.A04G044400	2.31141	2.65698	43.5927	4.04341e-11	9.41119e-10
Gohir.D11G221000	-2.85724	0.919233	36.0187	1.95428e-09	3.58566e-08
Gohir.A13G223600	2.31046	-0.219437	11.238	0.000801393	0.00445717
Gohir.A08G045115	-2.85715	0.950239	22.461	2.14456e-06	2.28593e-05
Gohir.A08G007000	-2.85506	5.08554	196.374	1.29193e-44	8.58836e-42
Gohir.A12G221000	2.31023	4.91005	117.172	2.63185e-27	3.51629e-25
Gohir.D13G212500	2.30841	7.46747	106.801	4.92177e-25	5.30219e-23
Gohir.A07G060700	2.30806	3.4134	73.2174	1.16128e-17	6.03457e-16
Gohir.D12G089200	-2.85251	3.21108	33.853	5.94365e-09	1.00308e-07
Gohir.D05G032900	-2.85216	0.787374	19.9516	7.94295e-06	7.53136e-05
Gohir.A07G069400	2.30739	6.33197	136.054	1.94165e-31	4.07082e-29
Gohir.A09G220950	-2.85152	2.7257	39.3256	3.58712e-10	7.33999e-09
Gohir.D11G103700	2.30645	0.423913	10.4306	0.00123948	0.00648979
Gohir.A10G079200	2.30495	3.08139	38.5353	5.37719e-10	1.07605e-08
Gohir.D05G262900	2.30454	9.03487	165.99	5.56103e-38	2.03448e-35
Gohir.D03G003700	2.30449	1.10323	9.66693	0.00187615	0.00920032
Gohir.D03G137100	-2.84941	1.43625	18.016	2.1906e-05	0.000187342
Gohir.A04G091800	2.30368	4.95898	54.7923	1.33967e-13	4.30426e-12
Gohir.D05G249900	2.30316	9.25538	105.892	7.78697e-25	8.27438e-23
Gohir.D12G170000	2.30264	5.02017	99.3822	2.08183e-23	1.9267e-21
Gohir.A07G197100	2.3002	1.07908	19.6367	9.36519e-06	8.75503e-05
Gohir.D04G083400	2.2999	1.1632	9.51534	0.00203762	0.00985559
Gohir.A10G005050	-2.84902	-0.604094	11.1808	0.000826492	0.00457829
Gohir.D02G120600	-2.84779	6.53579	124.89	5.38075e-29	8.60147e-27
Gohir.A03G134215	2.29971	1.41911	33.8904	5.83068e-09	9.85538e-08
Gohir.A05G249500	2.29786	10.0584	126.772	2.08383e-29	3.49514e-27
Gohir.A12G216600	-2.84204	3.14912	72.0683	2.07873e-17	1.05017e-15
Gohir.A05G400400	2.29751	4.1465	67.9677	1.66198e-16	7.65169e-15
Gohir.D07G076300	2.29666	0.394919	17.7921	2.46406e-05	0.000208666
Gohir.D07G130100	2.29539	2.10842	35.1267	3.08937e-09	5.48191e-08
Gohir.D13G223901	2.29477	0.522493	13.3779	0.00025461	0.00164697
Gohir.D09G132900	2.29454	1.89056	30.5054	3.32946e-08	4.96015e-07
Gohir.A08G172800	2.29385	-0.126457	14.3161	0.000154534	0.00106334
Gohir.D10G127300	2.29277	2.21128	68.4277	1.31615e-16	6.13202e-15
Gohir.A09G061900	2.29276	1.88604	25.7061	3.97561e-07	4.90527e-06
Gohir.D05G280700	2.29216	2.57918	50.8253	1.00966e-12	2.9013e-11
Gohir.A10G075500	2.2912	2.12753	18.0784	2.11995e-05	0.000181842
Gohir.D13G227900	2.28962	0.676967	18.5199	1.68142e-05	0.000148214
Gohir.A04G106800	2.28789	4.46902	34.4634	4.34346e-09	7.48076e-08
Gohir.A07G022196	2.28699	4.60366	45.8051	1.3062e-11	3.25124e-10
Gohir.A11G216600	-2.83886	0.844407	23.1477	1.50023e-06	1.65512e-05
Gohir.D07G212300	2.28484	4.42153	61.2898	4.92621e-15	1.8991e-13
Gohir.D08G189000	-2.83865	1.01993	13.6125	0.000224685	0.00147457
Gohir.D12G144000	-2.8385	0.466572	23.832	1.05121e-06	1.1968e-05
Gohir.D09G088575	-2.83789	1.80013	57.0631	4.22054e-14	1.46074e-12
Gohir.A12G138100	2.284	1.21827	12.7389	0.000358131	0.00221943
Gohir.D01G183880	-2.8333	0.367176	12.8643	0.000334913	0.00209123
Gohir.A03G168900	2.28319	7.26247	131.955	1.53013e-30	2.95777e-28
Gohir.A07G231600	2.28232	1.76906	17.4268	2.98585e-05	0.000247734
Gohir.D13G037200	2.28147	2.07436	13.4589	0.00024385	0.0015866
Gohir.D10G176300	2.2813	3.63522	59.0267	1.55545e-14	5.68292e-13
Gohir.D11G118200	2.28035	2.67848	50.8611	9.91395e-13	2.85634e-11
Gohir.A05G137900	2.2789	2.48163	25.5396	4.33393e-07	5.30296e-06
Gohir.A11G103600	2.2781	1.3233	32.9817	9.30286e-09	1.52011e-07
Gohir.A09G211200	-2.83301	2.41253	46.2959	1.01677e-11	2.57672e-10
Gohir.A08G247400	-2.83146	0.143114	12.9926	0.000312731	0.00196669
Gohir.A09G014700	-2.82934	3.87587	137.758	8.23066e-32	1.739e-29
Gohir.A12G148400	2.27767	0.694847	21.7235	3.14915e-06	3.24935e-05
Gohir.A07G008800	2.27613	1.17572	28.34	1.0177e-07	1.39913e-06
Gohir.A13G074300	-2.82618	-0.00451301	14.5506	0.000136447	0.000952598
Gohir.D05G257600	2.27587	3.25206	65.4671	5.90935e-16	2.53841e-14
Gohir.A12G040600	-2.82352	0.140181	18.6409	1.57802e-05	0.000140394
Gohir.D09G185500	-2.82284	1.15466	44.4581	2.59861e-11	6.19925e-10
Gohir.D11G045900	-2.82037	3.26189	139.772	2.98662e-32	6.46046e-30
Gohir.A03G209800	-2.81932	1.58453	33.1219	8.65584e-09	1.42506e-07
Gohir.A01G122400	2.27549	2.64331	52.4689	4.37117e-13	1.3121e-11
Gohir.A06G061500	2.27538	6.53936	150.455	1.37852e-34	3.6478e-32
Gohir.A12G103300	-2.81819	2.64217	50.1218	1.44494e-12	4.08958e-11
Gohir.D05G031000	2.27323	1.49523	9.58375	0.00196307	0.00955268
Gohir.D03G108200	2.27314	3.80718	63.5255	1.58308e-15	6.45438e-14
Gohir.A08G132900	2.2716	5.48651	61.2472	5.0341e-15	1.93658e-13
Gohir.A10G076450	2.27129	2.896	63.9455	1.27909e-15	5.27016e-14
Gohir.D05G175800	2.27082	5.5717	107.839	2.91456e-25	3.23575e-23
Gohir.A03G004500	-2.81793	1.46879	33.349	7.7019e-09	1.27688e-07
Gohir.D11G251700	2.27079	2.45131	12.0144	0.000527915	0.00310769
Gohir.D05G082900	2.27058	0.561478	17.4815	2.90112e-05	0.00024144
Gohir.A08G230800	2.2704	6.38944	60.6229	6.91246e-15	2.62034e-13
Gohir.A08G182000	2.27026	7.82666	100.645	1.10047e-23	1.03249e-21
Gohir.D07G103900	-2.8166	4.87856	155.744	9.62985e-36	2.74834e-33
Gohir.A06G145100	-2.81403	2.77584	84.929	3.09267e-20	2.09162e-18
Gohir.D12G270900	2.27018	2.43439	56.6859	5.11278e-14	1.74626e-12
Gohir.D08G084400	-2.81222	1.55527	75.1286	4.41032e-18	2.39692e-16
Gohir.D02G091900	2.27012	2.37175	27.2532	1.7848e-07	2.33986e-06
Gohir.A09G094600	2.27002	7.60968	164.413	1.22903e-37	4.32231e-35
Gohir.A12G209900	2.26839	5.80972	118.471	1.36729e-27	1.8869e-25
Gohir.D11G272700	-2.81099	0.258538	20.4187	6.22175e-06	6.03476e-05
Gohir.D12G072300	-2.80942	-0.136105	10.9943	0.000913946	0.00498669
Gohir.A04G085900	2.26783	4.45596	65.7558	5.10389e-16	2.20983e-14
Gohir.A03G044100	2.26643	6.35404	117.915	1.81003e-27	2.47284e-25
Gohir.A05G142700	-2.80899	2.6856	34.5534	4.14727e-09	7.16324e-08
Gohir.A05G234000	-2.8072	4.50198	96.1322	1.07465e-22	9.32809e-21
Gohir.A11G278500	2.26617	3.75615	46.147	1.09703e-11	2.76853e-10
Gohir.A10G196900	2.26609	3.60545	40.3026	2.17515e-10	4.57797e-09
Gohir.D10G177600	2.26608	4.85434	63.5542	1.56017e-15	6.36574e-14
Gohir.D04G121900	-2.80441	-0.381169	10.8908	0.000966425	0.00523778
Gohir.A01G148700	2.26433	6.94537	133.02	8.95058e-31	1.76139e-28
Gohir.D04G028300	2.26193	2.40426	51.1123	8.72292e-13	2.53192e-11
Gohir.A05G184600	-2.80055	0.3698	18.2563	1.93083e-05	0.000167705
Gohir.A04G085800	2.25854	4.55488	73.3854	1.06651e-17	5.57933e-16
Gohir.D02G146500	2.25846	0.902491	24.2902	8.28575e-07	9.63242e-06
Gohir.A06G010600	2.25786	5.39958	142.218	8.71557e-33	1.97135e-30
Gohir.A12G246600	2.25742	3.11852	37.9185	7.37607e-10	1.4458e-08
Gohir.D01G026100	2.25703	1.36204	18.1985	1.99039e-05	0.000172247
Gohir.D03G041000	2.25685	3.6152	37.5958	8.70296e-10	1.68409e-08
Gohir.D12G187350	2.25645	3.15302	31.235	2.28612e-08	3.50348e-07
Gohir.D13G055300	-2.79779	0.767424	27.6339	1.46588e-07	1.95132e-06
Gohir.A04G017900	-2.79754	-0.40709	12.3239	0.000447202	0.00269662
Gohir.D05G151801	2.255	1.06186	28.192	1.09857e-07	1.5035e-06
Gohir.D01G069400	2.25453	2.45239	13.202	0.000279652	0.00178544
Gohir.A01G123500	2.25368	0.501949	11.187	0.000823704	0.00456403
Gohir.D01G170800	2.2533	1.63694	32.7419	1.05242e-08	1.70536e-07
Gohir.D04G015600	2.25249	3.64444	47.5643	5.32281e-12	1.39765e-10
Gohir.A06G181900	2.25131	3.97375	31.6912	1.80736e-08	2.81431e-07
Gohir.A07G007500	2.2508	6.20485	38.4118	5.72864e-10	1.14135e-08
Gohir.D01G186900	-2.79629	0.41444	14.3255	0.000153766	0.00105913
Gohir.A06G062901	-2.79469	-0.206654	13.0984	0.000295546	0.00187462
Gohir.A11G150900	2.25056	2.79515	63.9582	1.27089e-15	5.24431e-14
Gohir.D06G011200	2.24973	1.42475	15.5666	7.96503e-05	0.000592093
Gohir.A03G140550	2.24949	1.58062	14.6022	0.00013276	0.00093127
Gohir.A12G102500	-2.79301	0.10199	10.4999	0.0011938	0.00628139
Gohir.A08G000400	2.24919	3.94575	66.2671	3.93782e-16	1.74374e-14
Gohir.D02G044600	2.24902	1.41973	26.9174	2.12338e-07	2.74608e-06
Gohir.A04G110500	2.24895	2.66735	25.2674	4.99077e-07	6.03621e-06
Gohir.D13G190900	2.24893	5.70835	106.022	7.29323e-25	7.76487e-23
Gohir.A08G123900	2.24808	1.26277	16.562	4.70855e-05	0.000371122
Gohir.D05G156600	-2.79128	4.8828	80.9557	2.30834e-19	1.44466e-17
Gohir.D07G035800	2.24741	4.00017	16.2414	5.57622e-05	0.000431402
Gohir.A02G050700	-2.78993	0.415105	21.0945	4.37184e-06	4.38802e-05
Gohir.D08G138300	2.24675	2.69232	35.1883	2.99323e-09	5.32693e-08
Gohir.D10G203900	2.24662	3.77343	48.4977	3.3068e-12	8.92803e-11
Gohir.A05G068800	2.24623	6.70274	39.3373	3.56572e-10	7.30169e-09
Gohir.A11G201200	2.24452	4.21768	73.9625	7.96138e-18	4.21343e-16
Gohir.D10G222000	2.24441	5.33161	18.6314	1.5859e-05	0.000141003
Gohir.D11G301600	2.2422	2.67208	63.7901	1.38405e-15	5.68544e-14
Gohir.D13G222600	-2.78887	0.467951	12.76	0.00035411	0.002197
Gohir.D05G146850	2.24204	5.62626	101.254	8.09286e-24	7.69895e-22
Gohir.D03G175900	2.23941	6.85558	124.223	7.52755e-29	1.17825e-26
Gohir.A02G103500	2.23839	1.59493	13.0429	0.000304437	0.00192252
Gohir.A03G100700	-2.78568	0.35699	17.0096	3.71906e-05	0.000300652
Gohir.A08G184700	-2.78236	2.98091	97.7252	4.80672e-23	4.28837e-21
Gohir.D05G143900	2.23738	3.97805	86.8141	1.19218e-20	8.53965e-19
Gohir.A09G135100	-2.78039	1.08985	46.7041	8.25577e-12	2.11679e-10
Gohir.A02G153200	-2.77809	0.199749	12.1965	0.000478797	0.00285743
Gohir.D03G080900	-2.77675	2.16249	45.6825	1.39062e-11	3.44251e-10
Gohir.D03G164300	2.23699	2.69232	37.587	8.74268e-10	1.69057e-08
Gohir.D07G096700	2.23534	1.94329	59.2691	1.37522e-14	5.06175e-13
Gohir.D07G032100	2.23498	1.40413	28.3004	1.03872e-07	1.42624e-06
Gohir.A06G187700	-2.77619	0.332042	11.3737	0.000744904	0.00418699
Gohir.D08G241500	2.2347	2.34045	52.0985	5.27864e-13	1.56723e-11
Gohir.A08G152450	2.23453	0.905706	12.9326	0.000322904	0.00202343
Gohir.A05G223600	2.23414	4.68936	76.5359	2.16244e-18	1.219e-16
Gohir.A10G239600	-2.77559	-0.629293	11.0975	0.000864459	0.00476081
Gohir.A04G142400	2.23255	7.12541	91.1524	1.33023e-21	1.04635e-19
Gohir.D03G154500	2.23224	2.86394	23.843	1.04523e-06	1.19048e-05
Gohir.A12G051300	2.23108	6.37416	58.6348	1.89832e-14	6.86659e-13
Gohir.A13G037800	-2.77503	-0.312275	11.7151	0.000619938	0.00357716
Gohir.D04G059000	2.23083	6.15832	93.2846	4.52901e-22	3.74629e-20
Gohir.A01G063200	2.23062	0.806615	15.0798	0.000103063	0.000744016
Gohir.D01G151600	2.23061	2.30918	18.7596	1.48274e-05	0.000132937
Gohir.D09G138500	2.22841	7.94855	140.726	1.84698e-32	4.04339e-30
Gohir.A01G110700	2.22737	0.935572	23.6058	1.18232e-06	1.33326e-05
Gohir.A02G009466	2.22654	2.47704	36.8792	1.25677e-09	2.3656e-08
Gohir.A13G159900	2.2262	1.35952	27.5192	1.55542e-07	2.05945e-06
Gohir.A08G117300	-2.77207	-0.280613	10.9156	0.000953571	0.00517736
Gohir.D10G000600	2.22592	5.34308	84.7008	3.47101e-20	2.33591e-18
Gohir.A06G162900	-2.77009	6.74185	102.549	4.20767e-24	4.13269e-22
Gohir.A09G158600	2.22556	6.47185	96.7211	7.98138e-23	6.98351e-21
Gohir.A11G207800	2.2251	0.813042	12.0397	0.000520784	0.00307268
Gohir.D08G206000	2.22487	0.549229	10.6896	0.0010774	0.00575559
Gohir.D01G159400	2.22398	5.0403	81.1728	2.06824e-19	1.30639e-17
Gohir.D12G157150	-2.76515	0.561574	11.1567	0.000837281	0.00462797
Gohir.A07G227700	-2.76469	3.27921	68.3074	1.39895e-16	6.50665e-15
Gohir.D05G300050	2.22184	1.80926	23.5878	1.19342e-06	1.34271e-05
Gohir.A08G207800	2.22164	2.83114	63.0051	2.06176e-15	8.28824e-14
Gohir.A08G175600	-2.75912	2.3452	76.8755	1.82082e-18	1.03823e-16
Gohir.D03G158000	2.2216	3.57411	28.2819	1.04872e-07	1.43925e-06
Gohir.D04G079200	2.22151	4.98466	36.1226	1.85286e-09	3.40876e-08
Gohir.A04G006500	-2.75905	-0.120396	11.0841	0.000870699	0.00478889
Gohir.D01G033600	2.22149	2.19767	12.6123	0.000383218	0.00235615
[truncated: 52,512 more rows]

## Sheet: WMJJ_rkn_response
id	logFC	logCPM	LR	PValue	FDR
Gohir.D04G044800	1.00047	4.21659	25.4233	4.60325e-07	8.04513e-06
Gohir.D02G099900	-4.41462	6.40709	292.07	1.75996e-65	4.79687e-61
Gohir.D11G008500	-5.16432	4.1593	287.772	1.52037e-64	2.76256e-60
Gohir.A05G233800	-4.17479	4.80602	272.544	3.1651e-61	4.31332e-57
Gohir.D13G066800	-4.87982	4.26676	262.828	4.15024e-59	4.52467e-55
Gohir.A02G048200	1.0006	3.40311	18.8281	1.43046e-05	0.000176856
Gohir.D11G319600	1.00156	2.89903	14.0197	0.000180905	0.0016297
Gohir.D07G021700	-4.73922	4.69921	255.086	2.02111e-57	1.37716e-53
Gohir.A11G305900	1.00196	3.21112	10.2502	0.00136673	0.00909226
Gohir.A07G099700	-3.22498	5.82275	233.042	1.29376e-52	7.05239e-49
Gohir.D13G058925	1.00211	5.05787	23.6247	1.17074e-06	1.87315e-05
Gohir.A02G017500	1.00213	4.31324	18.3417	1.84617e-05	0.00022118
Gohir.D10G015300	1.00242	4.8217	23.8944	1.01766e-06	1.65543e-05
Gohir.A13G040200	-4.07192	5.61961	209.832	1.49473e-47	5.81995e-44
Gohir.A09G192800	-2.87683	4.80117	206.051	9.99015e-47	3.63049e-43
Gohir.D05G245100	1.00258	3.42982	15.4465	8.48748e-05	0.000843349
Gohir.D13G239400	1.00259	5.60883	27.2233	1.81262e-07	3.47669e-06
Gohir.A08G007000	-2.99187	5.08554	203.414	3.75628e-46	1.13755e-42
Gohir.A07G021875	-4.5185	4.99291	203.172	4.24278e-46	1.21725e-42
Gohir.A06G080833	-4.56281	4.13254	202.445	6.11235e-46	1.62968e-42
Gohir.A01G166500	1.00291	2.47231	10.7538	0.00104068	0.00725523
Gohir.D11G216600	1.00303	4.16158	11.1845	0.000824854	0.00596889
Gohir.A05G313900	-3.80644	6.77176	198.406	4.65171e-45	1.10248e-41
Gohir.A05G245800	1.00303	4.01476	20.9688	4.6683e-06	6.49665e-05
Gohir.A11G093400	1.00316	5.37689	29.6445	5.1901e-08	1.1017e-06
Gohir.D13G053500	1.00324	6.82377	16.1138	5.96476e-05	0.000622049
Gohir.A10G174400	1.00438	5.59714	33.9289	5.71633e-09	1.44595e-07
Gohir.D13G147300	1.00473	3.43323	16.026	6.24795e-05	0.000647618
Gohir.A06G051201	1.00476	2.63695	11.2362	0.000802181	0.0058324
Gohir.A05G107300	-3.08546	5.23784	180.978	2.96437e-41	5.38635e-38
Gohir.A07G213820	1.00505	3.6172	18.7215	1.51271e-05	0.000185687
Gohir.D05G296700	-3.29253	5.51502	180.468	3.83033e-41	6.52485e-38
Gohir.A08G161400	1.00508	4.68323	17.0003	3.73731e-05	0.000412481
Gohir.D06G080301	-4.48046	4.05804	177.027	2.16057e-40	3.46397e-37
Gohir.A02G084100	-4.02519	5.31446	175.699	4.21313e-40	6.56176e-37
Gohir.D05G006300	-3.64445	7.17643	174.82	6.55422e-40	9.92437e-37
Gohir.D05G318900	-2.19926	5.8243	173.694	1.15468e-39	1.70116e-36
Gohir.D05G236200	-3.37858	4.26544	173.464	1.29622e-39	1.85942e-36
Gohir.D04G190951	1.0051	3.75876	23.5321	1.22847e-06	1.95748e-05
Gohir.D02G050100	-3.90808	3.51638	172.578	2.02396e-39	2.75821e-36
Gohir.D11G250200	1.00537	5.14638	32.0142	1.53053e-08	3.60237e-07
Gohir.A03G186200	-2.64436	4.59338	170.455	5.88615e-39	7.63952e-36
Gohir.D10G222300	-3.27025	5.10658	169.76	8.34877e-39	1.05837e-35
Gohir.D02G014801	1.00551	1.41604	10.4023	0.00125858	0.00849405
Gohir.A01G070900	-3.2616	6.2294	167.153	3.09739e-38	3.75204e-35
Gohir.A02G046700	1.00569	3.93806	19.1098	1.23407e-05	0.000155237
Gohir.A10G044400	-2.94994	5.69916	164.238	1.34189e-37	1.55634e-34
Gohir.A12G246200	1.00691	7.07812	26.8949	2.14824e-07	4.0534e-06
Gohir.D05G203000	-2.75436	5.28597	163.733	1.73057e-37	1.92521e-34
Gohir.A12G244300	1.00699	5.26861	32.2036	1.38834e-08	3.28614e-07
Gohir.A05G199916	-2.94962	5.64889	163.169	2.29762e-37	2.45579e-34
Gohir.D13G085500	1.00728	5.45098	30.0074	4.30393e-08	9.30628e-07
Gohir.D09G144200	1.00751	3.96276	19.969	7.87091e-06	0.000103987
Gohir.A12G201300	-3.4944	6.25544	161.909	4.33045e-37	4.37143e-34
Gohir.D08G141800	-3.93798	4.60269	161.032	6.73269e-37	6.67283e-34
Gohir.A01G082700	-3.29151	2.37934	160.087	1.08301e-36	1.05422e-33
Gohir.D02G207000	-3.60236	4.05863	159.323	1.59094e-36	1.51861e-33
Gohir.A10G143800	-2.91066	5.08966	159.292	1.61581e-36	1.51861e-33
Gohir.D01G168700	1.00846	3.73404	26.7177	2.35457e-07	4.40763e-06
Gohir.D10G128800	-2.99848	5.66197	158.549	2.34813e-36	2.13332e-33
Gohir.D12G204100	-2.89168	6.36035	158.424	2.50034e-36	2.23436e-33
Gohir.A09G167200	1.00846	5.59251	15.4119	8.64416e-05	0.00085502
Gohir.A06G142600	1.00963	4.7994	26.7304	2.33914e-07	4.38326e-06
Gohir.A13G207600	1.0104	4.78339	33.9367	5.69335e-09	1.44148e-07
Gohir.A03G076300	-2.77836	5.01298	155.04	1.37262e-35	1.14137e-32
Gohir.A07G198750	-3.25383	4.12386	155.026	1.38193e-35	1.14137e-32
Gohir.D12G135600	1.01059	2.83397	11.3828	0.000741263	0.00546041
Gohir.A01G180800	-2.5256	5.02385	154.213	2.08036e-35	1.66768e-32
Gohir.A02G002300	1.01201	3.17953	15.9548	6.48719e-05	0.000668854
Gohir.A09G039300	-3.26864	3.93658	152.559	4.78156e-35	3.72354e-32
Gohir.A06G037100	1.01226	4.47614	22.8369	1.76346e-06	2.71702e-05
Gohir.D11G204500	1.01237	4.80462	16.1603	5.82011e-05	0.000608594
Gohir.D05G365200	1.01366	8.01203	37.0896	1.12825e-09	3.21664e-08
Gohir.A12G126700	-4.03935	3.13704	150.027	1.71019e-34	1.25978e-31
Gohir.D02G205800	1.01379	6.90029	16.3927	5.14825e-05	0.000546623
Gohir.D07G111500	-2.6214	5.02195	148.599	3.50993e-34	2.5175e-31
Gohir.D05G096700	-2.54228	5.04898	147.358	6.55288e-34	4.63902e-31
Gohir.A05G129100	1.01394	3.58004	24.1266	9.02042e-07	1.48329e-05
Gohir.D08G131700	-2.91674	6.17054	146.499	1.00965e-33	6.96674e-31
Gohir.D02G094200	1.01449	3.39549	11.4443	0.000717137	0.00531284
Gohir.D12G013000	1.01449	5.13981	20.7168	5.3247e-06	7.32781e-05
Gohir.A09G070600	1.01463	4.45661	25.0683	5.53363e-07	9.52459e-06
Gohir.D04G171600	1.01484	2.68006	14.7207	0.000124673	0.00117721
Gohir.A11G166300	1.01579	3.60342	10.0699	0.00150713	0.0098649
Gohir.A08G146300	-2.90338	5.37742	145.199	1.94247e-33	1.24572e-30
Gohir.D10G212300	1.01673	4.32533	20.5042	5.95008e-06	8.10052e-05
Gohir.D05G378300	1.01686	3.26187	15.385	8.76822e-05	0.000865877
Gohir.A03G198700	1.01694	3.41826	16.6011	4.6125e-05	0.000496606
Gohir.A11G105700	-2.35781	4.85075	143.25	5.18227e-33	3.17406e-30
Gohir.A02G076500	-2.55366	7.99057	142.405	7.92938e-33	4.80265e-30
Gohir.A01G023200	1.01863	5.24373	29.3002	6.19903e-08	1.29123e-06
Gohir.A02G044200	-2.7635	5.41722	141.241	1.42536e-32	8.4454e-30
Gohir.A06G078800	-3.26547	4.98047	141.157	1.48671e-32	8.71418e-30
Gohir.D04G052200	-2.49308	4.98682	140.064	2.57724e-32	1.49455e-29
Gohir.D05G230200	1.01865	3.24244	13.7635	0.000207331	0.00183495
Gohir.A06G066400	1.01885	4.58281	22.6293	1.96463e-06	2.99061e-05
Gohir.D11G273900	-2.97977	4.29705	138.976	4.45909e-32	2.50587e-29
Gohir.A05G020975	1.02045	3.81663	21.4659	3.60182e-06	5.15055e-05
Gohir.A12G210300	-2.81033	6.41529	138.15	6.75726e-32	3.72066e-29
Gohir.A10G095500	-3.16078	4.94617	137.928	7.5585e-32	4.12021e-29
Gohir.D07G016000	-3.91889	3.15821	137.555	9.11751e-32	4.92084e-29
Gohir.D09G049900	-2.74026	5.99584	136.901	1.26718e-31	6.77208e-29
Gohir.A08G120800	-2.61804	4.67043	136.698	1.40375e-31	7.42913e-29
Gohir.A12G024200	-3.92619	5.51083	135.502	2.5647e-31	1.34427e-28
Gohir.D09G092500	1.02096	4.91434	16.0228	6.25835e-05	0.000648448
Gohir.A10G229600	1.02121	5.51857	20.461	6.08585e-06	8.26472e-05
Gohir.A12G224800	-3.28919	3.23549	134.546	4.15001e-31	2.11422e-28
Gohir.D12G227600	-3.66351	4.47072	134.034	5.37057e-31	2.71069e-28
Gohir.D12G212600	1.0213	4.7138	26.0946	3.25084e-07	5.89117e-06
Gohir.A02G139300	1.02136	4.0049	22.1072	2.57847e-06	3.8215e-05
Gohir.A05G150000	-2.42497	5.27597	133.504	7.0158e-31	3.44539e-28
Gohir.D10G006300	1.02163	4.50488	11.7303	0.000614912	0.00465678
Gohir.A02G027500	1.02168	3.97744	14.3165	0.000154505	0.00142076
Gohir.A05G327800	1.02169	6.65288	39.7793	2.84341e-10	8.96455e-09
Gohir.A13G014900	-3.15639	7.62377	131.543	1.88332e-30	8.9271e-28
Gohir.A11G113500	1.02172	4.15725	24.1345	8.98378e-07	1.47772e-05
Gohir.A04G106500	-3.66792	5.90741	131.323	2.1038e-30	9.80174e-28
Gohir.A08G026000	-2.2014	3.12563	131.133	2.31515e-30	1.0695e-27
Gohir.A09G042600	-2.14304	6.11081	130.647	2.95851e-30	1.35522e-27
Gohir.D12G210700	1.02213	3.83466	18.6347	1.5831e-05	0.000193273
Gohir.A02G066200	1.02225	3.31338	15.6876	7.47115e-05	0.00075727
Gohir.D05G315400	-3.54501	7.50945	129.13	6.35199e-30	2.83814e-27
Gohir.A05G005600	-3.0941	7.77506	129.066	6.55892e-30	2.90677e-27
Gohir.D12G270100	1.02231	3.608	12.4801	0.000411315	0.00330892
Gohir.D12G213000	-2.82446	6.8764	128.686	7.94545e-30	3.46492e-27
Gohir.A03G092000	-2.5852	5.79301	128.404	9.15792e-30	3.96196e-27
Gohir.D02G189400	1.02246	5.1897	25.6745	4.04127e-07	7.15703e-06
Gohir.D12G197800	-3.09114	4.57141	128.206	1.01174e-29	4.30868e-27
Gohir.A04G078500	-3.74128	3.17346	127.941	1.15641e-29	4.88661e-27
Gohir.D11G340800	1.02256	2.12787	10.7179	0.00106104	0.0073783
Gohir.A05G041000	1.02324	3.43696	16.7064	4.36328e-05	0.000473421
Gohir.D12G148200	1.02333	5.59668	22.4097	2.20259e-06	3.31764e-05
Gohir.D11G051100	1.02361	3.5697	13.3498	0.000258451	0.00221238
Gohir.D05G152700	-2.97278	3.91254	125.762	3.4663e-29	1.4034e-26
Gohir.A05G150100	-2.97278	3.91254	125.757	3.4756e-29	1.4034e-26
Gohir.D06G126500	-2.48547	4.97452	124.219	7.54377e-29	3.02367e-26
Gohir.D09G152800	1.02384	3.00322	13.6687	0.000218056	0.00191624
Gohir.D09G106800	1.02391	5.14342	26.0364	3.35046e-07	6.05561e-06
Gohir.D01G061300	-2.9816	4.96166	123.584	1.03882e-28	4.0739e-26
Gohir.D12G218700	1.02406	2.95745	17.119	3.51095e-05	0.000390549
Gohir.D10G057400	1.02408	6.10796	34.1184	5.18579e-09	1.32033e-07
Gohir.D06G130600	1.02479	4.70509	35.1551	3.04461e-09	8.05262e-08
Gohir.A01G001300	1.0248	8.2489	33.7099	6.39741e-09	1.60631e-07
Gohir.A04G089300	1.02496	4.00208	19.9021	8.15122e-06	0.000107197
Gohir.D11G248475	1.02536	2.5661	11.6258	0.000650447	0.0048908
Gohir.D07G008100	1.02543	3.64568	20.8197	5.04616e-06	6.98505e-05
Gohir.D02G184500	-4.28722	3.19081	121.388	3.14317e-28	1.16556e-25
Gohir.D06G003700	1.02548	2.83529	17.0135	3.71148e-05	0.000409962
Gohir.A12G123700	1.02596	4.14231	17.1323	3.48641e-05	0.000388407
Gohir.A01G148700	1.02609	6.94537	31.9178	1.60839e-08	3.76288e-07
Gohir.A07G086900	1.0261	3.1448	12.5416	0.000397989	0.00321672
Gohir.D03G094300	-2.66935	6.27863	119.906	6.63389e-28	2.37908e-25
Gohir.A11G039200	-2.9798	4.81307	119.877	6.73204e-28	2.3985e-25
Gohir.D03G031800	1.0269	5.24709	17.5037	2.86753e-05	0.000326602
Gohir.A10G092300	-3.01369	2.54932	119.053	1.01964e-27	3.58593e-25
Gohir.A05G226100	1.02704	4.24607	23.1616	1.48942e-06	2.33169e-05
Gohir.D05G107400	-2.67258	4.65625	118.299	1.49139e-27	5.17815e-25
Gohir.A12G272000	1.02732	3.61767	18.3698	1.81919e-05	0.000218427
Gohir.D08G089900	-2.91107	5.97671	117.741	1.97616e-27	6.775e-25
Gohir.A11G009200	-4.36829	4.43981	117.657	2.06097e-27	7.02161e-25
Gohir.A10G138000	-3.18841	4.59921	117.11	2.71626e-27	9.19664e-25
Gohir.D05G239300	-3.13666	4.32493	117.08	2.75781e-27	9.27969e-25
Gohir.D07G113400	1.02735	3.14901	11.9543	0.000545202	0.00420182
Gohir.A09G011100	1.02765	3.05892	15.4974	8.26209e-05	0.000824712
Gohir.D03G055700	1.02825	2.81577	13.6107	0.000224897	0.00196811
Gohir.A11G075700	-3.72698	2.82556	116.1	4.51925e-27	1.48403e-24
Gohir.A10G196400	1.02843	4.70891	22.8063	1.79179e-06	2.75677e-05
Gohir.D13G028000	-2.12456	5.29319	115.399	6.43496e-27	2.08795e-24
Gohir.A05G095300	1.02846	3.35503	16.5598	4.71399e-05	0.000506034
Gohir.A13G055200	-4.05322	2.72031	115.314	6.71644e-27	2.15365e-24
Gohir.A02G151100	1.02937	3.97819	26.6617	2.42379e-07	4.52633e-06
Gohir.A02G177500	-2.50634	6.83829	114.649	9.39326e-27	2.97695e-24
Gohir.A12G059300	-2.79722	3.91123	114.528	9.98621e-27	3.14658e-24
Gohir.D01G211200	1.03054	2.45817	11.8762	0.000568572	0.00435596
Gohir.A11G240500	1.03062	5.73208	26.3495	2.84897e-07	5.2272e-06
Gohir.D04G123300	-2.77682	4.07513	114.132	1.21903e-26	3.7756e-24
Gohir.A12G033600	1.03066	4.83716	13.5991	0.000226289	0.00197875
Gohir.D06G217500	1.03071	4.81271	31.9033	1.62041e-08	3.78613e-07
Gohir.D04G120300	1.03073	2.04008	10.5204	0.00118064	0.00805988
Gohir.D06G023700	-2.24576	4.65801	113.159	1.99175e-26	6.03178e-24
Gohir.A11G289900	1.03164	5.31632	36.8895	1.25019e-09	3.53839e-08
Gohir.D10G214700	1.03181	2.54342	12.4008	0.000429143	0.00342755
Gohir.A03G000032	1.03203	3.66308	15.2705	9.31583e-05	0.000914817
Gohir.A05G225100	-2.48198	7.13112	112.534	2.7297e-26	8.08688e-24
Gohir.A03G102100	-1.97239	6.85799	112.175	3.27186e-26	9.64065e-24
Gohir.D05G152400	-2.81499	5.13307	112.11	3.3805e-26	9.90723e-24
Gohir.D11G110600	-2.75839	3.91282	112.084	3.42481e-26	9.98341e-24
Gohir.D08G193700	-2.31872	4.19389	112.043	3.4972e-26	1.01402e-23
Gohir.D06G020700	-2.40803	5.39884	111.957	3.65086e-26	1.05297e-23
Gohir.D04G033200	1.03217	4.76316	32.5464	1.16379e-08	2.79837e-07
Gohir.D02G184900	1.03241	4.30161	26.3868	2.79448e-07	5.1376e-06
Gohir.D03G009300	-2.31273	5.96477	111.685	4.18799e-26	1.18902e-23
Gohir.A12G028600	1.03243	3.07591	15.205	9.6449e-05	0.000943703
Gohir.A03G060000	-1.86459	7.07596	111.07	5.71213e-26	1.60502e-23
Gohir.D13G144300	1.03294	3.9271	15.6616	7.57449e-05	0.000766604
Gohir.A02G016500	1.03317	5.3069	31.8625	1.65481e-08	3.85658e-07
Gohir.D11G084300	-3.92087	2.61991	110.335	8.27708e-26	2.29032e-23
Gohir.A01G086900	1.03371	6.05714	25.9576	3.49006e-07	6.27877e-06
Gohir.A08G122500	1.03421	1.60266	10.8104	0.00100929	0.00707255
Gohir.D05G107500	-2.11147	3.61672	109.972	9.93636e-26	2.7082e-23
Gohir.A11G130900	1.03466	4.19149	11.9988	0.000532349	0.00411966
Gohir.A11G254700	1.03491	5.97576	29.955	4.42182e-08	9.53096e-07
Gohir.A10G012366	-3.96596	3.58249	109.471	1.27982e-25	3.43668e-23
Gohir.A05G317100	-1.94127	6.00706	109.393	1.33081e-25	3.55607e-23
Gohir.D02G120600	-2.62025	6.53579	109.281	1.40833e-25	3.74484e-23
Gohir.A09G237500	-2.62273	5.04993	109.096	1.54643e-25	4.09211e-23
Gohir.A09G017950	-2.11808	4.37026	109.039	1.59121e-25	4.19025e-23
Gohir.D11G088300	1.03522	3.56186	11.2786	0.00078405	0.00572684
Gohir.A11G038700	1.03525	2.78184	13.9909	0.000183699	0.00165202
Gohir.D09G146600	1.03529	4.39264	23.2826	1.39859e-06	2.20152e-05
Gohir.A13G173800	1.03596	3.17906	21.4618	3.60946e-06	5.16012e-05
Gohir.D11G317100	-2.02937	4.63246	108.022	2.65829e-25	6.83518e-23
Gohir.A06G050900	1.03668	3.4609	14.328	0.000153562	0.00141328
Gohir.D12G181000	1.03684	3.27409	11.7134	0.000620507	0.00469414
Gohir.D08G009800	1.03711	3.53552	14.665	0.000128412	0.00120756
Gohir.A11G001132	1.03758	3.79034	19.2955	1.11968e-05	0.000142306
Gohir.A05G089100	1.03759	4.4196	14.4738	0.000142124	0.00132094
Gohir.D02G131700	1.03776	5.63479	15.8373	6.90285e-05	0.00070703
Gohir.A02G081300	-2.73506	6.04172	107.086	4.26157e-25	1.06074e-22
Gohir.A03G017100	1.03795	5.86974	24.7476	6.53514e-07	1.10874e-05
Gohir.A05G312600	-2.62621	3.66317	106.754	5.04107e-25	1.24341e-22
Gohir.D07G097900	1.0381	5.57608	28.4056	9.83781e-08	1.97375e-06
Gohir.A09G010100	1.03841	3.11124	11.3587	0.000750953	0.00552059
Gohir.D13G038900	-3.52184	6.56135	106.399	6.02731e-25	1.46166e-22
Gohir.A09G192500	1.03874	4.7548	31.5717	1.92213e-08	4.42285e-07
Gohir.A10G213300	-2.62924	3.48158	106.381	6.08499e-25	1.46166e-22
Gohir.A11G111300	-1.92488	6.48487	106.38	6.08679e-25	1.46166e-22
Gohir.D09G154600	-3.37571	1.31355	106.008	7.34522e-25	1.75612e-22
Gohir.D05G305100	1.03887	6.28698	26.9027	2.13955e-07	4.03839e-06
Gohir.D11G316600	-2.86422	6.03971	104.91	1.27823e-24	3.02947e-22
Gohir.A01G230500	-2.16387	5.37107	104.779	1.36569e-24	3.22272e-22
Gohir.D04G168300	1.03907	5.09311	35.9136	2.06269e-09	5.63041e-08
Gohir.A08G109100	-2.70228	5.17353	104.465	1.6002e-24	3.7437e-22
Gohir.D13G016100	-3.38176	7.99132	104.423	1.63455e-24	3.80774e-22
Gohir.D09G238400	-2.18384	5.08013	104.294	1.74385e-24	4.04506e-22
Gohir.D11G080300	-3.03111	3.61215	104.197	1.83166e-24	4.23075e-22
Gohir.A05G225200	-2.10972	8.4976	104.106	1.91742e-24	4.41014e-22
Gohir.D07G086000	1.0394	5.20638	19.5897	9.59854e-06	0.000123636
Gohir.D07G187200	-3.87468	3.94051	104.019	2.00363e-24	4.56987e-22
Gohir.A12G150100	1.04001	5.68343	26.0203	3.37838e-07	6.10202e-06
Gohir.D05G042700	1.04003	2.88923	12.7555	0.000354963	0.00291319
Gohir.A01G110900	1.04008	4.69449	20.8384	4.99705e-06	6.92586e-05
Gohir.D09G233800	1.04014	5.0728	27.0281	2.00515e-07	3.81111e-06
Gohir.D02G199800	-2.87212	4.52972	103.576	2.50617e-24	5.59893e-22
Gohir.D08G071000	-2.72482	5.19471	103.549	2.53973e-24	5.65074e-22
Gohir.D12G099600	-3.08977	2.33578	103.118	3.15758e-24	6.99686e-22
Gohir.A05G403500	1.0404	2.21156	14.7427	0.000123224	0.00116576
Gohir.A13G083200	1.04052	7.40989	51.481	7.22916e-13	3.49661e-11
Gohir.A02G156100	1.04113	3.28285	11.4108	0.000730175	0.00539403
Gohir.D05G178600	1.04158	2.90077	17.4849	2.89596e-05	0.000329153
Gohir.A12G096800	-3.13814	2.7332	102.746	3.8091e-24	8.27243e-22
Gohir.D12G037700	-4.69287	2.18692	102.605	4.09145e-24	8.85035e-22
Gohir.A08G100100	-2.10959	7.57815	102.452	4.42016e-24	9.52361e-22
Gohir.D02G196100	1.04161	3.54964	17.0233	3.69232e-05	0.000408094
Gohir.A04G096000	-2.02466	6.88686	102.22	4.96931e-24	1.06228e-21
Gohir.D10G123200	-2.4914	5.30099	102.21	4.99455e-24	1.06351e-21
Gohir.D13G226201	1.04215	2.39449	11.811	0.000588817	0.00447884
Gohir.D08G047100	1.04239	8.19176	18.2908	1.89618e-05	0.000226374
Gohir.D05G227800	-2.37715	7.95879	101.925	5.76782e-24	1.21394e-21
Gohir.A01G153600	-3.28524	3.09108	101.798	6.14779e-24	1.28893e-21
Gohir.A09G150201	1.04329	2.2341	10.6648	0.00109192	0.00754776
Gohir.A12G233000	-2.69892	4.3256	101.364	7.65295e-24	1.59225e-21
Gohir.D07G062900	1.04338	3.04266	17.0361	3.6675e-05	0.000406009
Gohir.D13G205900	-2.19928	4.80529	101.173	8.43054e-24	1.74075e-21
Gohir.D01G088500	1.04339	3.05087	18.1003	2.09569e-05	0.000247269
Gohir.A06G023600	-2.30893	5.02232	100.986	9.26159e-24	1.89796e-21
Gohir.A05G096500	-1.94912	6.20439	100.972	9.32769e-24	1.90435e-21
Gohir.D08G167200	-2.10734	5.42379	100.933	9.5163e-24	1.93561e-21
Gohir.D11G014800	1.04346	4.50471	14.9877	0.000108216	0.00104247
Gohir.D04G143400	-1.85864	6.23809	100.733	1.05253e-23	2.12498e-21
Gohir.A08G199000	1.0436	3.21511	11.3965	0.000735842	0.00542916
Gohir.A11G299800	-2.14908	4.5764	100.025	1.50514e-23	3.00751e-21
Gohir.A04G091850	-2.69365	3.52057	100.02	1.50835e-23	3.00751e-21
Gohir.D12G020800	-3.12927	4.56844	100.016	1.51173e-23	3.00751e-21
Gohir.D09G181700	1.04397	1.70607	10.8253	0.00100121	0.00702318
Gohir.D11G015000	1.0441	3.94477	20.8701	4.915e-06	6.82256e-05
Gohir.D04G174700	-2.1992	4.81946	99.4743	1.98728e-23	3.91079e-21
Gohir.D08G178200	1.04414	3.56661	20.1381	7.20478e-06	9.5954e-05
Gohir.D13G128350	-2.66564	3.86078	99.1936	2.28981e-23	4.47383e-21
Gohir.A06G153700	1.04416	6.00174	17.993	2.21722e-05	0.000259976
Gohir.D07G073000	1.04447	3.86669	29.0634	7.00463e-08	1.4425e-06
Gohir.D07G215900	1.045	0.943322	10.2641	0.00135645	0.00904149
Gohir.D02G205600	-2.30098	6.26786	98.7383	2.88178e-23	5.55083e-21
Gohir.A08G173500	1.0451	2.5933	12.0349	0.000522137	0.00405271
Gohir.D09G193200	1.04513	5.61654	12.0684	0.000512845	0.00398797
Gohir.A03G156700	1.04523	5.00681	24.0625	9.32602e-07	1.52847e-05
Gohir.A03G087900	1.04528	2.74069	15.2602	9.367e-05	0.000918849
Gohir.A11G075200	1.04566	3.34409	11.9516	0.000545991	0.00420731
Gohir.D13G133900	-2.77791	5.94569	97.8888	4.42556e-23	8.34747e-21
Gohir.D11G315614	-3.33374	1.93806	97.7167	4.82733e-23	9.07388e-21
Gohir.A05G362200	-1.90593	5.61875	97.5718	5.19393e-23	9.72944e-21
Gohir.A09G001900	1.04594	2.82533	10.1366	0.0014535	0.00957484
Gohir.D06G208100	1.04648	2.81649	16.3351	5.30711e-05	0.000561194
Gohir.D08G017100	-2.94801	5.86759	97.406	5.6475e-23	1.04711e-20
Gohir.A06G015500	1.04798	4.6798	22.0142	2.70643e-06	3.98959e-05
Gohir.D02G167200	-2.1347	5.36193	97.3599	5.78059e-23	1.06455e-20
Gohir.D11G172900	-2.81723	3.43754	97.3341	5.85616e-23	1.07483e-20
Gohir.A03G011850	1.048	4.61543	11.6606	0.000638365	0.00481299
Gohir.A12G101500	1.04842	5.85953	32.9289	9.55931e-09	2.32525e-07
Gohir.A01G048800	1.04857	5.56251	27.7937	1.34966e-07	2.64549e-06
Gohir.A11G175200	-1.77322	7.4933	96.8672	7.41361e-23	1.3426e-20
Gohir.D11G008800	1.04858	4.10509	19.5024	1.00474e-05	0.000129082
Gohir.A11G049650	1.04887	3.80466	16.6028	4.60829e-05	0.000496251
Gohir.A06G204700	-2.22113	6.23652	96.6346	8.33784e-23	1.49508e-20
Gohir.D01G083100	1.04938	3.79025	14.2766	0.000157819	0.00144732
Gohir.A12G035000	-3.15073	3.28179	96.5293	8.79313e-23	1.56641e-20
Gohir.A13G233000	-2.39929	5.58927	96.3321	9.71424e-23	1.72486e-20
Gohir.D02G083700	-2.73995	6.77137	96.1819	1.04797e-22	1.85473e-20
Gohir.A08G182700	1.04945	2.33277	11.8028	0.000591426	0.00449703
Gohir.D09G187000	-2.16358	5.11103	95.7438	1.30754e-22	2.2992e-20
Gohir.D05G120000	1.04973	3.77737	20.2619	6.7532e-06	9.06932e-05
Gohir.A10G141300	1.04995	3.2953	14.0222	0.000180662	0.00162832
Gohir.D11G212100	1.05035	4.85418	23.9817	9.72556e-07	1.58775e-05
Gohir.D05G095700	-1.73741	5.15371	95.2153	1.70763e-22	2.95844e-20
Gohir.D05G194300	1.05092	5.9439	22.2469	2.39742e-06	3.57847e-05
Gohir.D10G096000	-3.16908	2.09133	95.0894	1.81976e-22	3.13915e-20
Gohir.A04G004400	1.05145	6.28606	28.2183	1.08373e-07	2.15839e-06
Gohir.D10G173000	1.05152	4.89995	16.7619	4.23748e-05	0.000460964
Gohir.A11G167900	1.05156	7.40091	15.7804	7.11364e-05	0.000725756
Gohir.D02G038800	1.05165	4.32027	29.2229	6.45111e-08	1.33659e-06
Gohir.D04G031700	1.0529	5.39666	24.4992	7.43405e-07	1.24497e-05
Gohir.A01G212400	1.0537	3.09259	11.5391	0.000681486	0.00508953
Gohir.A08G035600	1.05379	1.95076	10.7096	0.00106579	0.00740185
Gohir.D04G049900	1.05419	3.79994	21.2778	3.97304e-06	5.61656e-05
Gohir.D07G210800	-2.52069	5.15392	93.6784	3.71193e-22	6.22587e-20
Gohir.A09G048800	-2.15279	5.08296	93.6629	3.74116e-22	6.25566e-20
Gohir.D08G010900	1.05444	2.49519	10.0514	0.00152234	0.00995016
Gohir.D02G117000	1.05501	4.02896	21.3115	3.90387e-06	5.53312e-05
Gohir.D08G169900	-2.08844	6.58409	93.3098	4.47175e-22	7.40911e-20
Gohir.D13G141600	1.05575	2.08129	12.0852	0.00050823	0.00395886
Gohir.D01G191000	-2.63612	4.21555	93.1788	4.77783e-22	7.86841e-20
Gohir.D13G114200	-3.39239	5.44136	93.1381	4.87689e-22	8.00735e-20
Gohir.D11G296616	-1.83712	6.14337	92.9717	5.30487e-22	8.6839e-20
Gohir.A10G174100	1.05684	3.52917	13.2333	0.000275015	0.00233911
Gohir.A02G095400	1.05692	5.48936	16.4358	5.03264e-05	0.000536123
Gohir.D07G158800	1.05714	5.49368	30.3775	3.55621e-08	7.78523e-07
Gohir.A10G177500	-2.48846	3.69393	92.6185	6.34113e-22	1.0257e-19
Gohir.A08G018700	1.05715	5.89045	28.6697	8.58365e-08	1.74071e-06
Gohir.A02G147400	-2.69531	4.84128	91.9637	8.8281e-22	1.41955e-19
Gohir.D12G017600	1.05719	3.57308	25.7605	3.86518e-07	6.88321e-06
Gohir.D03G035500	1.05738	4.91303	11.8537	0.000575473	0.0043972
Gohir.D07G018400	-4.5968	2.80073	91.5053	1.11293e-21	1.77389e-19
Gohir.A05G335100	1.05752	4.37044	34.4682	4.33266e-09	1.11721e-07
Gohir.D03G050700	-1.98553	6.89988	91.2942	1.23823e-21	1.96213e-19
Gohir.A13G055300	-3.535	2.95518	90.9423	1.47921e-21	2.3372e-19
Gohir.D11G058700	1.05771	4.58143	26.4656	2.68269e-07	4.95548e-06
Gohir.D12G239900	1.05794	3.52233	16.0627	6.1279e-05	0.000636263
Gohir.A01G142101	-2.95428	6.00247	90.6116	1.74835e-21	2.73862e-19
Gohir.A05G030800	-2.31267	6.0026	90.531	1.82103e-21	2.84431e-19
Gohir.A13G073100	1.05797	5.58036	38.2596	6.19323e-10	1.83578e-08
Gohir.A09G191000	-3.94895	2.7637	90.4174	1.92864e-21	2.98697e-19
Gohir.D07G125700	1.05833	3.45328	12.7988	0.000346844	0.00285601
Gohir.A11G271600	1.05839	4.67926	12.3017	0.000452545	0.00358557
Gohir.D05G256600	1.05864	5.35227	21.4342	3.66177e-06	5.22941e-05
Gohir.D11G310000	-3.04542	3.10411	90.3294	2.01638e-21	3.0962e-19
Gohir.D13G148500	1.05903	4.49989	23.8488	1.04205e-06	1.69108e-05
Gohir.D02G126900	-1.56045	7.54334	90.2579	2.09057e-21	3.19214e-19
Gohir.A09G009700	-2.11557	4.89278	90.0576	2.31328e-21	3.52232e-19
Gohir.D12G210600	1.05904	5.45081	36.3053	1.68702e-09	4.68233e-08
Gohir.A05G057600	-1.72721	5.41911	89.9352	2.4609e-21	3.72628e-19
Gohir.A05G066000	1.05934	7.27506	47.0509	6.9168e-12	2.8012e-10
Gohir.A02G108505	-1.90836	6.17458	89.8619	2.55373e-21	3.84547e-19
Gohir.A12G220600	1.06014	2.60669	12.6166	0.000382342	0.00310609
Gohir.D10G025100	1.06015	3.16857	13.4549	0.000244368	0.00211186
Gohir.A11G268900	1.06036	3.16325	16.759	4.24402e-05	0.000461584
Gohir.A12G149400	1.06096	4.73326	23.381	1.32882e-06	2.10385e-05
Gohir.D06G032100	1.06116	5.55079	33.1738	8.42804e-09	2.06853e-07
Gohir.A05G161300	1.06148	5.57613	37.4486	9.38561e-10	2.70412e-08
Gohir.D11G313100	-2.09435	5.01712	89.3073	3.38005e-21	4.99322e-19
Gohir.D11G265600	1.06268	7.68307	22.0395	2.67096e-06	3.94999e-05
Gohir.D13G208600	-2.22651	5.52311	89.1275	3.70168e-21	5.43887e-19
Gohir.A07G190900	-3.1065	4.00669	89.1174	3.72061e-21	5.45199e-19
Gohir.D11G178800	1.06324	3.02976	10.6958	0.0010738	0.00744141
Gohir.A07G144750	1.06334	2.81989	22.7131	1.88079e-06	2.87262e-05
Gohir.A08G160600	-2.0414	3.10132	89.0125	3.9232e-21	5.70287e-19
Gohir.D01G017200	1.06363	3.20648	12.4684	0.000413893	0.0033272
Gohir.A08G168200	1.06383	6.6656	38.7209	4.88937e-10	1.47987e-08
Gohir.D13G147600	-2.59915	6.0657	88.4823	5.12911e-21	7.39663e-19
Gohir.D03G070000	1.06414	2.82694	10.8987	0.000962316	0.00679052
Gohir.A03G161200	-3.85667	3.12726	88.2136	5.87554e-21	8.42846e-19
Gohir.D12G127400	1.06456	4.36764	17.7362	2.53748e-05	0.000292742
Gohir.D06G019072	1.06489	4.82601	27.1582	1.87466e-07	3.58685e-06
Gohir.A09G186966	-2.0057	6.69448	87.9106	6.84792e-21	9.7464e-19
Gohir.A10G056200	1.06501	4.04665	27.1125	1.91957e-07	3.66259e-06
Gohir.D01G136200	1.0652	6.82051	32.2358	1.36555e-08	3.23922e-07
Gohir.A03G028800	1.06526	3.15274	15.1209	0.000100839	0.0009824
Gohir.D11G129600	1.06553	4.62916	16.6653	4.45881e-05	0.000482633
Gohir.D02G079100	1.06568	5.69681	15.0352	0.000105524	0.00102158
Gohir.A11G216000	-3.20933	2.50087	87.3868	8.92441e-21	1.24956e-18
Gohir.A07G102800	-2.66162	3.80012	87.3834	8.93998e-21	1.24956e-18
Gohir.A03G168900	1.06569	7.26247	31.9422	1.58833e-08	3.72393e-07
Gohir.D10G103700	-2.33741	5.0897	87.129	1.01669e-20	1.4138e-18
Gohir.D11G170700	-3.99393	2.10808	87.0935	1.03512e-20	1.43576e-18
Gohir.A11G019000	1.06575	4.5088	37.8016	7.83174e-10	2.27932e-08
Gohir.A03G184100	-2.82887	6.13216	86.8311	1.18198e-20	1.62853e-18
Gohir.D05G227700	-2.25103	7.37152	86.8293	1.18306e-20	1.62853e-18
Gohir.A13G219400	1.06578	3.9563	25.3403	4.80558e-07	8.36656e-06
Gohir.D08G098800	1.06607	3.34313	19.9121	8.10864e-06	0.000106792
Gohir.D09G155200	-2.14523	3.46034	86.4438	1.43763e-20	1.96375e-18
Gohir.A10G233800	1.06617	3.00215	23.2073	1.45444e-06	2.28219e-05
Gohir.D05G263100	1.0665	2.89054	13.1491	0.000287653	0.00243029
Gohir.D07G109200	1.06653	3.13375	13.6959	0.00021492	0.00189295
Gohir.A05G269900	1.06694	3.3936	10.305	0.0013267	0.00887579
Gohir.A07G089300	1.06802	4.01742	15.3163	9.09275e-05	0.000894361
Gohir.A02G007200	1.06803	4.26929	23.7224	1.11282e-06	1.79047e-05
Gohir.D04G154500	1.0682	3.2515	18.8213	1.43552e-05	0.000177401
Gohir.D05G033000	-2.47326	4.4239	85.7006	2.09345e-20	2.80383e-18
Gohir.A11G009300	-2.86765	4.91692	85.6763	2.11942e-20	2.83166e-18
Gohir.D05G199800	1.06836	4.63869	23.2863	1.39592e-06	2.19795e-05
Gohir.A03G153400	-3.31686	5.97659	85.4376	2.3913e-20	3.17932e-18
Gohir.A12G235400	-2.64684	6.31175	85.3657	2.47981e-20	3.28897e-18
Gohir.D10G184600	1.06869	8.0545	26.4707	2.67572e-07	4.94429e-06
Gohir.A06G125300	1.06874	4.35968	27.2161	1.81939e-07	3.48601e-06
Gohir.A06G162900	-2.53877	6.74185	85.294	2.57141e-20	3.38013e-18
Gohir.A07G143700	1.06945	2.7646	13.8666	0.000196261	0.00174896
Gohir.D06G008400	1.06954	4.39192	21.6382	3.29227e-06	4.74649e-05
Gohir.D12G024800	-3.42798	4.68288	84.9951	2.99109e-20	3.91e-18
Gohir.A11G263800	-2.44942	4.61176	84.9851	3.00624e-20	3.92041e-18
Gohir.A11G301600	-2.24674	5.09133	84.9098	3.12287e-20	4.06279e-18
Gohir.A13G051900	1.06992	4.17583	11.9218	0.000554806	0.00426619
Gohir.D02G208700	1.07	4.14985	22.9143	1.69387e-06	2.62108e-05
Gohir.D02G239100	1.07015	3.66752	15.8909	6.70995e-05	0.000689214
Gohir.D12G263400	1.07055	2.51474	14.2775	0.000157738	0.00144682
Gohir.A06G173800	1.07151	4.15634	21.5421	3.46141e-06	4.97194e-05
Gohir.D11G063800	1.07208	6.24895	44.8231	2.15666e-11	8.09098e-10
Gohir.D09G187800	1.07252	2.71046	12.3199	0.000448153	0.00355541
Gohir.D02G083800	-3.42707	3.20338	83.7735	5.54838e-20	7.08309e-18
Gohir.D10G237300	1.07261	4.39192	24.4237	7.73133e-07	1.2896e-05
Gohir.D05G152600	-2.41009	6.17924	83.6685	5.85099e-20	7.43457e-18
Gohir.A05G345830	-3.24758	3.14221	83.5246	6.29286e-20	7.97745e-18
Gohir.D09G040400	-3.44304	3.74644	83.3366	6.92069e-20	8.7461e-18
Gohir.D11G172500	-2.02533	3.55234	83.3336	6.93129e-20	8.7461e-18
Gohir.A02G132700	-2.08208	4.80631	83.2477	7.23913e-20	9.11344e-18
Gohir.A10G044300	-3.09336	3.477	83.164	7.55212e-20	9.48557e-18
Gohir.D12G214500	1.07278	3.09183	13.1919	0.000281161	0.00238505
Gohir.D13G162300	1.07337	3.54862	21.7686	3.07596e-06	4.47129e-05
Gohir.A02G170100	1.07397	6.62719	16.0058	6.31472e-05	0.00065342
Gohir.D07G205200	-3.4593	3.388	82.9271	8.51371e-20	1.05957e-17
Gohir.D03G147800	-2.52922	3.05764	82.8729	8.75026e-20	1.08653e-17
Gohir.D05G086300	1.0742	2.82379	11.6635	0.000637397	0.00480636
Gohir.A01G066900	-2.15368	3.49467	82.7714	9.21129e-20	1.13859e-17
Gohir.A11G298300	-2.37814	2.97354	82.6866	9.61486e-20	1.18578e-17
Gohir.D05G276000	1.07498	2.6869	11.476	0.000705008	0.00523713
Gohir.A03G067800	-2.36525	6.63901	82.5894	1.00997e-19	1.23996e-17
Gohir.A08G221674	-2.26834	7.38715	82.5218	1.0451e-19	1.28021e-17
Gohir.A11G069300	1.07544	4.96286	28.7518	8.22739e-08	1.67595e-06
Gohir.A03G178800	1.07552	3.37238	18.1862	2.00326e-05	0.000237649
Gohir.A09G240800	1.07576	3.08834	14.132	0.000170419	0.00154776
Gohir.A11G305700	1.07609	3.18577	20.9807	4.63937e-06	6.4637e-05
Gohir.D05G220600	1.07671	4.29082	21.0888	4.38479e-06	6.14129e-05
Gohir.D13G163100	-1.51318	5.98492	81.8847	1.44264e-19	1.74368e-17
Gohir.D13G073200	1.07697	5.43763	26.509	2.62316e-07	4.85703e-06
Gohir.D04G056600	1.07761	6.02254	28.1507	1.12226e-07	2.22861e-06
Gohir.D11G268100	1.07802	2.51497	12.4967	0.000407675	0.00328541
Gohir.A05G022600	-3.02491	3.34514	81.5801	1.68296e-19	2.01626e-17
Gohir.A07G135400	1.07805	2.60217	15.818	6.97342e-05	0.000713472
Gohir.D02G069000	1.0787	3.18218	13.3036	0.000264899	0.00226189
Gohir.A05G226200	1.07906	2.82831	14.2089	0.000163595	0.00149351
Gohir.D04G131050	-2.6956	3.79581	81.3042	1.93515e-19	2.29819e-17
Gohir.A12G006100	-1.95617	4.27973	81.2594	1.97948e-19	2.342e-17
Gohir.A05G074000	1.07914	3.52746	13.6436	0.00022099	0.00193828
Gohir.D05G090300	1.07978	5.02679	29.7172	4.99889e-08	1.0661e-06
Gohir.D01G127600	1.08019	2.51653	12.8432	0.000338709	0.00279875
Gohir.A12G169700	1.08072	5.97149	31.928	1.59996e-08	3.74637e-07
Gohir.D08G223600	-2.31421	7.28176	80.8149	2.47883e-19	2.90588e-17
Gohir.D12G130100	-4.10594	2.16543	80.6921	2.63772e-19	3.08551e-17
Gohir.A13G064900	1.0808	6.31539	39.2808	3.67037e-10	1.13679e-08
Gohir.A08G175100	-1.96985	4.28565	80.5553	2.82686e-19	3.29262e-17
Gohir.A09G017851	-1.84725	4.95844	80.4874	2.92564e-19	3.40042e-17
Gohir.D10G048900	1.08114	6.41215	26.4455	2.71075e-07	5.00222e-06
Gohir.D13G085000	1.08178	4.49429	27.4577	1.60572e-07	3.1127e-06
Gohir.D12G050000	-3.07497	3.65434	80.3524	3.13253e-19	3.61774e-17
Gohir.A08G064700	1.0819	3.04509	15.967	6.4457e-05	0.000665205
Gohir.A02G097000	-2.0781	4.59386	80.1263	3.5123e-19	4.03922e-17
Gohir.D08G073200	1.08322	3.29138	17.1687	3.42017e-05	0.000381887
Gohir.A10G097500	-1.79163	6.48498	79.9341	3.871e-19	4.43302e-17
Gohir.D13G191400	1.08336	4.37655	22.6111	1.9834e-06	3.01414e-05
Gohir.A06G173500	1.08379	3.99425	10.1069	0.00147715	0.00970484
Gohir.A03G176000	-2.66453	5.51161	79.6268	4.52253e-19	5.14672e-17
Gohir.D05G266000	1.08478	5.29905	13.2585	0.000271343	0.00231148
Gohir.A05G060400	-2.2729	3.33342	79.511	4.79543e-19	5.43459e-17
Gohir.A03G209900	1.08523	4.79223	27.0066	2.02761e-07	3.84817e-06
Gohir.D01G021200	1.08603	5.22608	33.3929	7.52977e-09	1.8691e-07
Gohir.D05G050900	1.08611	3.04541	10.3055	0.00132637	0.00887464
Gohir.A11G302100	1.08748	3.6348	20.8172	5.05278e-06	6.99066e-05
Gohir.D13G210200	1.08754	7.83438	28.7421	8.2686e-08	1.68308e-06
Gohir.D08G179200	-3.08569	5.11855	79.3259	5.26658e-19	5.895e-17
Gohir.D01G009000	-3.80915	4.17166	79.3015	5.33201e-19	5.95601e-17
Gohir.A04G135600	1.0876	2.46203	10.414	0.00125066	0.00844999
Gohir.D02G159300	-2.16815	3.3168	79.1108	5.87215e-19	6.53259e-17
Gohir.A10G194400	-1.91941	4.14668	79.0793	5.96656e-19	6.62409e-17
Gohir.D08G008200	-1.84173	6.32237	78.9971	6.22026e-19	6.89172e-17
Gohir.D06G168400	-2.11728	6.33783	78.9893	6.24463e-19	6.90468e-17
Gohir.A02G102101	1.08765	2.66336	12.4527	0.00041738	0.00334979
Gohir.D11G205600	-2.0472	4.10309	78.7798	6.94318e-19	7.64605e-17
Gohir.A04G116500	1.08773	4.95498	19.017	1.29557e-05	0.000162259
Gohir.A08G232800	1.08785	3.34058	11.1923	0.000821395	0.00595018
Gohir.D10G158566	1.08809	4.00149	14.3113	0.000154932	0.00142371
Gohir.A03G028900	-2.0979	5.21493	78.4788	8.0861e-19	8.83329e-17
Gohir.D05G031100	-1.6632	3.74699	78.437	8.2591e-19	9.00424e-17
Gohir.D12G223400	1.0885	5.45458	33.8204	6.04414e-09	1.52181e-07
Gohir.D12G149700	-2.1179	4.45567	78.2803	8.94074e-19	9.70854e-17
Gohir.A13G196700	-1.6537	5.85468	78.2126	9.25265e-19	1.00273e-16
Gohir.D06G081000	1.08863	4.70391	24.8775	6.10917e-07	1.04231e-05
Gohir.D02G176900	1.0891	4.37154	18.0886	2.10856e-05	0.000248573
Gohir.A12G175220	1.08945	3.93304	12.3551	0.000439793	0.00349826
Gohir.D11G308720	1.08983	3.59879	18.9457	1.34491e-05	0.000167681
Gohir.D10G037600	1.0902	4.28001	22.7267	1.86757e-06	2.85804e-05
Gohir.A02G140200	-1.66865	6.49295	77.8541	1.10937e-18	1.18807e-16
Gohir.D11G315366	-2.33743	3.31568	77.8419	1.11629e-18	1.19313e-16
Gohir.D07G015100	1.09032	5.72198	39.1788	3.8671e-10	1.19029e-08
Gohir.A10G236500	-1.68389	5.58225	77.6778	1.21297e-18	1.29141e-16
Gohir.A12G212000	1.09083	2.56361	12.4168	0.000425483	0.0034058
Gohir.D10G235200	1.09109	4.21464	23.0863	1.54891e-06	2.41512e-05
Gohir.A03G144000	-1.80951	5.54419	77.5226	1.31212e-18	1.38884e-16
Gohir.D10G015900	1.09113	1.96856	10.1038	0.00147962	0.00971635
Gohir.D08G027800	1.09118	2.31877	15.5943	7.84911e-05	0.000788978
Gohir.A07G107500	-1.78367	4.66622	77.4395	1.36852e-18	1.44014e-16
Gohir.D13G127700	-3.70619	2.34323	77.3908	1.40266e-18	1.47322e-16
Gohir.A07G010300	1.09145	3.82437	24.6898	6.73409e-07	1.13894e-05
Gohir.A10G019100	-2.2541	3.83859	77.3147	1.45777e-18	1.52523e-16
Gohir.D02G069500	-2.14462	6.4557	77.2204	1.52908e-18	1.59677e-16
Gohir.A01G018500	-3.5154	2.98869	77.1868	1.55529e-18	1.62104e-16
Gohir.D11G316300	-2.52267	4.66236	77.0969	1.62775e-18	1.69333e-16
Gohir.D06G059300	1.09297	5.70501	31.8354	1.67808e-08	3.90914e-07
Gohir.A07G016200	-2.67775	2.77784	77.033	1.68129e-18	1.74237e-16
Gohir.D02G224000	1.09372	4.59284	22.6185	1.97571e-06	3.00497e-05
Gohir.A12G136600	-2.45564	2.64155	77.0224	1.69028e-18	1.74506e-16
Gohir.D13G202000	-1.69945	6.00364	76.9795	1.72744e-18	1.78005e-16
Gohir.D03G139700	-2.41853	4.99093	76.9735	1.73272e-18	1.78211e-16
Gohir.A05G249500	1.09378	10.0584	30.9679	2.62326e-08	5.88221e-07
Gohir.D06G056801	-2.87294	2.99919	76.9096	1.78968e-18	1.83378e-16
Gohir.A09G232700	1.09409	3.7263	17.8382	2.40506e-05	0.00027942
Gohir.D02G126700	-2.29883	2.83992	76.8264	1.86668e-18	1.90551e-16
Gohir.A01G200800	1.09441	8.12813	31.1499	2.38848e-08	5.3867e-07
Gohir.A13G155600	1.09505	5.07378	15.0705	0.000103567	0.00100562
Gohir.A05G087900	1.09597	5.9779	36.8528	1.27396e-09	3.6019e-08
Gohir.A06G091400	-2.22905	5.10383	76.6503	2.0407e-18	2.06767e-16
Gohir.D04G066700	1.09656	4.18844	21.8907	2.88627e-06	4.22146e-05
Gohir.A02G140400	-4.73153	1.85861	76.562	2.13406e-18	2.15425e-16
Gohir.A05G204500	1.09673	5.65744	30.63	3.12229e-08	6.90463e-07
Gohir.A11G065100	1.09682	3.64795	28.0894	1.15841e-07	2.29539e-06
Gohir.A07G022104	1.09728	4.27207	26.0789	3.27743e-07	5.93541e-06
Gohir.A10G164900	-2.7749	5.30801	76.241	2.51074e-18	2.51586e-16
Gohir.A03G075800	-1.53133	5.19419	76.1776	2.59273e-18	2.59325e-16
Gohir.D01G054100	-2.16806	3.79664	76.1126	2.6794e-18	2.67503e-16
Gohir.A03G187800	1.098	5.54986	44.8136	2.16708e-11	8.12447e-10
Gohir.A11G017400	1.09826	4.78862	31.2908	2.22129e-08	5.04731e-07
Gohir.A09G067400	1.09836	1.75749	10.4245	0.00124352	0.00841015
Gohir.D04G113366	1.09853	5.71042	18.4945	1.70393e-05	0.000206342
Gohir.D05G182600	1.09853	3.10199	24.022	9.52426e-07	1.55815e-05
Gohir.A12G097900	-3.56254	2.40433	75.6423	3.39996e-18	3.35753e-16
Gohir.D11G206600	-2.21275	2.94332	75.5294	3.60004e-18	3.54868e-16
Gohir.D13G180200	1.09863	3.41465	17.8238	2.42338e-05	0.000281185
Gohir.D07G048000	-1.80054	5.98262	75.4916	3.66971e-18	3.60431e-16
Gohir.A08G097000	-2.81413	5.47062	75.4811	3.68922e-18	3.61696e-16
Gohir.D13G130000	1.09899	4.7741	23.8651	1.03328e-06	1.67783e-05
Gohir.A13G227248	1.09945	3.31107	17.8316	2.41347e-05	0.000280175
Gohir.A04G027800	-2.86413	1.38124	75.1532	4.35565e-18	4.24742e-16
Gohir.D11G196100	-2.02997	5.05867	75.0617	4.56229e-18	4.44098e-16
Gohir.D04G140500	1.10001	4.84388	35.0316	3.24403e-09	8.53453e-08
Gohir.A09G213600	-2.0932	3.50623	74.9699	4.7794e-18	4.63576e-16
Gohir.D11G274700	-1.55545	5.95172	74.9578	4.80892e-18	4.65611e-16
Gohir.A07G128000	-3.02523	4.66328	74.9512	4.82482e-18	4.66322e-16
Gohir.D09G154500	1.10004	3.5798	13.4244	0.000248372	0.00214225
Gohir.D08G029800	-1.8024	7.16546	74.7235	5.41485e-18	5.215e-16
Gohir.A13G018200	1.10019	2.86406	17.2931	3.20342e-05	0.000360416
Gohir.A09G133500	-1.84158	4.6209	74.6948	5.49399e-18	5.27259e-16
Gohir.D11G124900	1.10037	2.51765	11.3103	0.000770781	0.00564353
Gohir.D04G135800	-2.028	6.80985	74.5978	5.77067e-18	5.51869e-16
Gohir.D09G221300	1.10103	5.68692	45.6776	1.39409e-11	5.38958e-10
Gohir.A04G086100	-2.16039	5.64083	74.5	6.06379e-18	5.77872e-16
Gohir.D05G091900	1.10156	3.22749	18.9136	1.36776e-05	0.000170146
Gohir.D11G108200	-2.02907	5.9981	74.4415	6.24612e-18	5.93174e-16
Gohir.A05G185000	1.10219	4.089	30.3205	3.66228e-08	7.98858e-07
Gohir.A06G029500	1.10248	3.67202	12.2361	0.000468749	0.00369195
Gohir.D01G077900	-1.75824	4.83617	74.3659	6.49003e-18	6.13134e-16
Gohir.A01G000600	1.1026	4.14217	23.9423	9.9265e-07	1.61862e-05
Gohir.D08G121900	-2.48482	5.39492	74.2387	6.92191e-18	6.51676e-16
Gohir.D08G274800	1.10301	4.40037	35.6444	2.36831e-09	6.3942e-08
Gohir.D05G215600	-1.89315	7.76979	74.1899	7.0952e-18	6.65691e-16
Gohir.A08G143900	1.10302	3.13911	20.232	6.85972e-06	9.18973e-05
Gohir.D03G020100	1.1033	3.24543	16.0085	6.3058e-05	0.000652869
Gohir.A08G101900	1.10352	3.30792	25.8751	3.6423e-07	6.52896e-06
Gohir.A12G230600	1.10405	4.00578	27.9211	1.26361e-07	2.48757e-06
Gohir.A13G095600	-4.06199	2.43684	73.9428	8.04153e-18	7.48041e-16
Gohir.A05G192400	1.10443	2.12982	11.9292	0.000552608	0.00425201
Gohir.A13G221200	1.10481	2.80893	10.5166	0.00118305	0.00807328
Gohir.D09G223150	-2.73835	6.69776	73.7643	8.80235e-18	8.14643e-16
Gohir.A07G037700	-2.1762	4.77238	73.7329	8.94354e-18	8.26307e-16
Gohir.A05G146200	1.10548	5.98544	32.2143	1.38073e-08	3.27239e-07
Gohir.D02G091000	-2.16717	5.03233	73.5903	9.61382e-18	8.83763e-16
Gohir.A09G138500	1.10553	5.07371	31.7041	1.79543e-08	4.1541e-07
Gohir.D07G083800	1.10553	5.11068	32.9182	9.61212e-09	2.33705e-07
Gohir.A08G156400	-1.94119	7.51493	73.5146	9.98927e-18	9.15168e-16
Gohir.D06G202800	1.10572	4.42258	14.912	0.000112644	0.00107896
Gohir.D09G181800	-1.92778	6.69705	73.4138	1.05129e-17	9.59913e-16
Gohir.A08G110900	-2.3484	2.81615	73.391	1.06352e-17	9.6946e-16
Gohir.A05G223100	1.10583	3.71293	31.1158	2.43088e-08	5.47335e-07
Gohir.A02G080000	-1.85975	3.9903	73.3426	1.08989e-17	9.90185e-16
Gohir.D09G121800	1.10589	5.60504	30.0357	4.24165e-08	9.1789e-07
Gohir.D06G141200	-1.73022	4.0878	73.3246	1.09987e-17	9.95928e-16
Gohir.D13G046800	-2.52908	3.09356	73.2695	1.13102e-17	1.02244e-15
Gohir.D11G182700	-1.93824	7.25057	73.1909	1.17699e-17	1.06224e-15
Gohir.A09G096900	1.10597	5.76892	33.2904	7.93736e-09	1.95957e-07
Gohir.D01G067200	1.10701	6.84616	20.3493	6.45167e-06	8.69867e-05
Gohir.A12G125800	-3.80163	2.57197	73.1056	1.22896e-17	1.10365e-15
Gohir.D06G067800	1.10708	6.33615	18.1042	2.09145e-05	0.000246875
Gohir.A09G021000	-2.65756	2.02516	72.9514	1.32883e-17	1.18942e-15
Gohir.A12G262300	1.1072	5.23408	31.2003	2.32728e-08	5.25745e-07
Gohir.A05G233100	1.10724	3.03472	14.7624	0.000121945	0.00115566
Gohir.D06G091100	1.10738	7.67462	39.9902	2.55243e-10	8.12232e-09
Gohir.A03G187850	1.10816	3.20848	15.7652	7.17095e-05	0.000731003
Gohir.A08G068900	1.10817	3.86405	16.5644	4.70254e-05	0.000505303
Gohir.D07G045800	1.10832	3.04948	10.7598	0.00103728	0.00723984
Gohir.D03G104700	1.10849	4.08999	25.468	4.49785e-07	7.88368e-06
Gohir.D12G129300	-3.43342	2.51337	72.6146	1.57612e-17	1.39248e-15
Gohir.A10G155400	1.10865	3.29284	13.8052	0.00020277	0.00179815
Gohir.D04G064400	-1.81842	3.86457	72.5758	1.60735e-17	1.41548e-15
Gohir.D11G225700	-2.51492	3.06452	72.5704	1.61175e-17	1.41706e-15
Gohir.D10G045500	-2.28058	5.47773	72.5303	1.64487e-17	1.44386e-15
Gohir.A07G018600	-3.25376	3.09011	72.4983	1.67172e-17	1.46507e-15
Gohir.D10G180900	1.10894	5.44924	35.673	2.33374e-09	6.31336e-08
Gohir.D04G060800	1.1093	3.99994	20.2512	6.79103e-06	9.11114e-05
Gohir.D07G035000	1.10959	2.33082	10.9738	0.000924091	0.00656196
Gohir.D03G130700	-2.25523	5.1886	72.3671	1.78672e-17	1.55585e-15
Gohir.A08G043700	1.1096	2.83877	16.4277	5.05415e-05	0.000537913
Gohir.D03G123700	-2.31141	6.51496	72.3493	1.8029e-17	1.56493e-15
Gohir.D12G190100	1.10964	2.75258	11.0201	0.000901279	0.00643008
Gohir.D05G230700	1.11009	6.54631	46.8856	7.5254e-12	3.0252e-10
Gohir.A05G237200	-2.62124	3.10608	72.0483	2.09994e-17	1.8141e-15
Gohir.A11G159400	1.11019	3.15265	14.3305	0.000153359	0.00141212
Gohir.A11G090200	1.11058	2.6671	14.9652	0.000109514	0.00105283
Gohir.D11G165500	1.11086	3.10737	14.7059	0.000125655	0.00118567
Gohir.D03G036000	1.11122	3.08462	17.7435	2.52774e-05	0.00029168
Gohir.D03G116800	-1.90212	4.24382	71.6285	2.59773e-17	2.22649e-15
Gohir.A02G076600	-3.88567	3.49238	71.5261	2.73622e-17	2.3415e-15
Gohir.D02G034800	-2.4314	6.07118	71.4451	2.85083e-17	2.43576e-15
Gohir.A11G075800	-3.25641	2.41262	71.3867	2.93649e-17	2.50502e-15
Gohir.A06G127800	1.11124	3.22925	21.8925	2.88356e-06	4.21862e-05
Gohir.A13G154400	1.11187	4.3499	25.9286	3.54285e-07	6.36324e-06
Gohir.D08G164000	-2.31155	5.95426	71.2085	3.214e-17	2.72895e-15
Gohir.D08G173450	1.11205	2.24167	13.8606	0.000196878	0.00175388
Gohir.D03G133300	-2.65755	6.42851	71.0468	3.48854e-17	2.95285e-15
Gohir.A01G184300	-1.93779	4.48549	70.8388	3.87633e-17	3.27601e-15
Gohir.D11G045900	-2.70918	3.26189	70.8275	3.89871e-17	3.28983e-15
Gohir.D10G219400	-1.56679	5.72807	70.7995	3.95442e-17	3.33168e-15
Gohir.A08G033400	1.11228	2.56953	16.0073	6.30989e-05	0.000653105
Gohir.A06G108600	1.11295	1.79817	10.7123	0.00106427	0.00739509
Gohir.A07G036600	-1.59361	3.75366	70.695	4.16957e-17	3.49673e-15
Gohir.A04G126700	1.11297	2.88918	12.7574	0.000354595	0.00291104
Gohir.D10G092500	-2.45707	4.28951	70.622	4.32665e-17	3.61733e-15
Gohir.D11G246200	1.11334	4.90191	16.0911	6.03674e-05	0.000628233
Gohir.A06G170800	-1.59875	4.67199	70.308	5.0731e-17	4.22844e-15
Gohir.D02G202500	1.11379	3.02365	23.3335	1.36206e-06	2.1496e-05
Gohir.D11G090400	-3.35193	3.62603	70.266	5.18238e-17	4.30635e-15
Gohir.D09G129700	-1.62711	4.43391	70.2406	5.24951e-17	4.35549e-15
Gohir.A11G176600	1.11407	5.4092	35.9577	2.01645e-09	5.5097e-08
Gohir.A11G253100	-1.56099	6.05123	70.1358	5.53592e-17	4.57919e-15
Gohir.A13G042800	-1.71471	3.9185	70.079	5.69771e-17	4.70588e-15
Gohir.A13G164350	1.1143	9.77482	12.0515	0.000517509	0.00401793
Gohir.D02G161500	1.11507	2.13782	16.9352	3.86773e-05	0.000424811
Gohir.A03G189400	-1.94763	4.61842	69.8822	6.29548e-17	5.17606e-15
Gohir.A10G037000	1.11509	4.41644	35.3718	2.72399e-09	7.25391e-08
Gohir.D12G145000	-1.85748	4.59204	69.7801	6.62977e-17	5.43452e-15
Gohir.A05G105900	-1.51919	6.59682	69.6644	7.03054e-17	5.75438e-15
Gohir.D12G185900	-1.95328	4.17324	69.5948	7.28279e-17	5.95191e-15
Gohir.D03G150432	1.11585	2.24092	10.4398	0.00123326	0.00835319
Gohir.A12G135600	-2.28817	6.67584	69.5664	7.38859e-17	6.01669e-15
Gohir.D06G188400	-2.72717	2.45837	69.5646	7.39517e-17	6.01669e-15
Gohir.A07G058100	1.11642	3.91895	32.3351	1.29751e-08	3.09399e-07
Gohir.A11G140800	-1.56828	5.72693	69.5338	7.51177e-17	6.09337e-15
Gohir.D03G142500	-2.2134	4.19909	69.4446	7.85905e-17	6.3656e-15
Gohir.D05G224700	-2.33002	3.05846	69.4067	8.01172e-17	6.47019e-15
Gohir.A08G105000	1.11663	4.84783	21.3924	3.7425e-06	5.32656e-05
Gohir.D07G082900	1.11695	2.94112	15.729	7.30966e-05	0.00074339
Gohir.A04G120900	-2.44406	4.04066	69.3407	8.28403e-17	6.67017e-15
Gohir.A06G200800	1.1183	2.77196	22.0145	2.70602e-06	3.98959e-05
Gohir.D05G237901	1.11837	2.94426	17.8464	2.39477e-05	0.000278459
Gohir.D02G063300	1.11844	1.7718	11.8645	0.000572129	0.00437717
Gohir.A02G170800	-1.8533	6.61782	68.5609	1.23022e-16	9.84736e-15
Gohir.D13G210001	1.11859	6.44122	15.382	8.78187e-05	0.000867069
Gohir.D10G209100	1.11896	4.86795	30.4203	3.47861e-08	7.63375e-07
Gohir.D06G036800	1.11946	2.71081	13.2103	0.000278414	0.00236544
Gohir.D05G148300	1.11975	4.8207	25.1625	5.26957e-07	9.12192e-06
Gohir.D07G153200	-2.14221	3.47643	68.3216	1.38892e-16	1.10367e-14
Gohir.A12G253700	-2.87255	4.77758	68.2327	1.45299e-16	1.15289e-14
Gohir.D06G125400	-1.75925	4.04999	68.1667	1.50243e-16	1.19039e-14
Gohir.A11G158900	-1.53676	5.8265	68.1626	1.50553e-16	1.19111e-14
Gohir.A12G140400	-1.80897	4.28786	68.0085	1.62788e-16	1.28605e-14
Gohir.A05G296800	-2.4126	6.33337	67.9764	1.65468e-16	1.30533e-14
Gohir.D06G204200	1.11987	3.19172	18.926	1.35886e-05	0.000169254
Gohir.D07G011125	1.12	5.11016	24.6424	6.90161e-07	1.16367e-05
Gohir.A03G152400	1.12015	6.09505	33.2107	8.26961e-09	2.03493e-07
Gohir.A07G226500	1.12033	1.80742	11.8114	0.0005887	0.0044788
Gohir.D11G008600	-3.06665	5.59497	67.5053	2.10121e-16	1.64568e-14
Gohir.A07G099200	-3.02746	2.19736	67.3296	2.29705e-16	1.79647e-14
Gohir.A06G037600	-1.4654	6.4528	67.1526	2.51288e-16	1.96246e-14
Gohir.D02G107800	1.12059	4.40003	41.3051	1.3023e-10	4.31286e-09
Gohir.A01G107800	1.12094	9.13824	25.6974	3.99359e-07	7.08872e-06
Gohir.D12G028950	1.1211	3.43521	24.4432	7.65325e-07	1.27736e-05
Gohir.D06G169900	1.12141	6.24427	26.1172	3.21304e-07	5.83327e-06
Gohir.A11G016900	-1.89716	5.53927	66.8695	2.90082e-16	2.24932e-14
Gohir.D01G150200	1.12266	5.42454	41.2011	1.37345e-10	4.52922e-09
Gohir.D05G230800	1.12296	3.5076	20.1576	7.13165e-06	9.51428e-05
Gohir.A03G011900	1.12339	3.69971	18.9555	1.33806e-05	0.000166909
Gohir.D08G176900	-1.66987	7.21188	66.6103	3.3086e-16	2.54834e-14
Gohir.D08G217300	-2.89495	5.62545	66.6095	3.30984e-16	2.54834e-14
Gohir.A04G129600	-1.69016	4.58247	66.5681	3.38007e-16	2.59875e-14
Gohir.A11G216100	-1.44895	4.58305	66.55	3.41134e-16	2.61909e-14
Gohir.D09G120400	1.12375	7.08679	36.9649	1.20274e-09	3.41294e-08
Gohir.D10G245600	-1.64304	6.41197	66.5323	3.44213e-16	2.63531e-14
Gohir.A13G228100	1.12406	2.91158	15.6913	7.45653e-05	0.000756153
Gohir.D09G064100	1.12415	4.8918	18.3346	1.85314e-05	0.000221868
Gohir.D09G016700	-2.34103	3.2859	66.3849	3.70938e-16	2.828e-14
Gohir.D11G097200	1.12464	5.44472	41.0224	1.50497e-10	4.93311e-09
Gohir.A12G161800	1.12496	2.76272	16.8122	4.12681e-05	0.00045038
Gohir.D11G310100	-1.88701	4.83969	66.3049	3.86305e-16	2.93285e-14
Gohir.D05G148800	1.12497	3.45603	17.529	2.82952e-05	0.000322948
Gohir.D05G303000	1.12518	4.26391	30.0879	4.12903e-08	8.96009e-07
Gohir.A04G104200	1.1256	4.44691	15.3282	9.03593e-05	0.000889575
Gohir.A05G118300	1.12575	6.84707	24.0292	9.4888e-07	1.55328e-05
Gohir.D10G181300	1.12582	2.24043	12.2768	0.000458627	0.00362848
Gohir.A10G115500	1.12592	1.81165	11.5878	0.000663849	0.00497622
Gohir.A02G077901	-1.82417	2.85172	65.892	4.7633e-16	3.58141e-14
Gohir.A13G130100	1.12637	3.58259	15.588	7.87535e-05	0.000791178
Gohir.A05G113900	1.12663	5.20059	25.7206	3.94588e-07	7.01089e-06
Gohir.D07G041800	-1.92586	3.2459	65.7783	5.04619e-16	3.77847e-14
Gohir.A10G010400	1.12777	4.48379	19.9381	7.99893e-06	0.000105551
Gohir.A11G017900	-1.75492	7.48244	65.6521	5.37975e-16	4.0172e-14
Gohir.A12G267000	-3.15915	4.10383	65.6269	5.44898e-16	4.06333e-14
Gohir.D03G016300	1.12795	3.17755	14.2296	0.000161807	0.00147891
Gohir.A12G194800	1.12798	4.02976	32.8824	9.79048e-09	2.37512e-07
Gohir.A04G103400	-1.42433	7.07354	65.5458	5.67784e-16	4.21669e-14
Gohir.D01G183200	-2.09944	3.52741	65.5021	5.80513e-16	4.30536e-14
Gohir.A10G169100	-1.64864	5.53501	65.497	5.82033e-16	4.31076e-14
Gohir.D07G192700	1.1281	3.54131	25.494	4.43764e-07	7.79323e-06
Gohir.D01G103300	1.12825	4.88122	17.3101	3.17498e-05	0.000357438
Gohir.A13G120800	1.12849	7.23601	46.7683	7.98934e-12	3.20226e-10
Gohir.A04G113200	1.12849	2.83619	14.5672	0.000135246	0.00126457
Gohir.D03G144500	1.12875	4.35134	11.0991	0.000863718	0.00620645
Gohir.D05G024100	-2.62605	3.47329	65.2512	6.5934e-16	4.84384e-14
Gohir.A12G189300	1.12948	3.12755	14.8941	0.00011372	0.00108869
Gohir.A12G210600	1.12979	6.58552	42.9305	5.67183e-11	1.99341e-09
Gohir.D05G253800	-2.28642	4.7633	65.2048	6.75058e-16	4.93934e-14
Gohir.D02G172200	-1.99632	4.99804	65.1629	6.89562e-16	5.03829e-14
Gohir.A12G096700	-3.19489	1.34611	65.1604	6.9043e-16	5.03829e-14
Gohir.D06G029800	1.13033	2.65829	11.1846	0.000824804	0.00596889
Gohir.A05G055600	1.13058	4.94835	24.3158	8.17677e-07	1.35809e-05
Gohir.A05G015800	1.13063	6.96768	42.781	6.12227e-11	2.1352e-09
Gohir.A09G150900	1.13124	6.32351	34.7129	3.82094e-09	9.95142e-08
Gohir.D11G048200	-2.45848	4.42599	65.0625	7.2558e-16	5.25959e-14
Gohir.A04G056700	-1.82821	6.29323	65.0488	7.30661e-16	5.28938e-14
Gohir.D03G156500	1.13146	2.92265	19.602	9.53701e-06	0.000122901
Gohir.A05G252800	1.13152	2.58833	10.2603	0.00135925	0.00905683
Gohir.D08G066300	1.13162	2.56933	13.4803	0.000241077	0.00208759
Gohir.A02G140500	-3.92681	1.63006	64.7027	8.70965e-16	6.27176e-14
Gohir.D09G123000	-3.46025	2.22077	64.6913	8.76026e-16	6.29988e-14
Gohir.A07G028200	-2.74108	7.16328	64.5294	9.51017e-16	6.83016e-14
Gohir.D05G025700	1.13202	2.75155	11.2148	0.000811491	0.0058886
Gohir.D08G032700	1.13254	5.23626	18.6629	1.55986e-05	0.000190727
Gohir.A08G148900	-1.93993	7.34172	64.3937	1.01884e-15	7.28845e-14
Gohir.D06G183500	1.1327	3.81362	10.6471	0.00110246	0.00760882
Gohir.A05G218000	-2.44418	6.90472	64.2673	1.08633e-15	7.75092e-14
Gohir.A05G059100	-2.21879	6.81752	64.24	1.10149e-15	7.84881e-14
Gohir.A10G206300	1.13276	5.35159	25.8569	3.67679e-07	6.58429e-06
Gohir.A10G202700	1.13341	3.9752	15.3134	9.10692e-05	0.000895594
Gohir.A01G128500	-3.34171	2.4508	64.1807	1.13514e-15	8.05698e-14
Gohir.A11G119500	-3.11238	2.8846	64.1641	1.14478e-15	8.11484e-14
Gohir.A13G045200	-2.01296	5.4732	64.0793	1.1951e-15	8.46056e-14
Gohir.D01G141800	-2.1345	4.71383	64.0765	1.19684e-15	8.46183e-14
Gohir.D10G142000	1.13367	3.25619	17.8148	2.43485e-05	0.000282335
Gohir.D06G055400	1.13397	2.97366	13.7476	0.000209092	0.00184831
Gohir.A05G067800	-2.64247	2.43671	63.9234	1.29355e-15	9.11016e-14
Gohir.A11G102500	-2.04055	5.17748	63.872	1.32768e-15	9.33849e-14
Gohir.A08G017300	1.13421	2.18722	12.4948	0.000408087	0.00328779
Gohir.D03G151600	1.13481	3.72716	23.5233	1.23413e-06	1.96534e-05
Gohir.D07G232800	1.13484	3.46427	17.0895	3.56597e-05	0.000396137
Gohir.A05G009800	1.13509	5.55303	25.7941	3.79839e-07	6.77977e-06
Gohir.A02G127600	-2.00253	5.10778	63.5415	1.57022e-15	1.09737e-13
Gohir.A04G124100	1.13537	3.31345	12.9032	0.000328024	0.00272243
Gohir.D12G223300	1.13546	2.91468	11.0987	0.000863889	0.00620686
Gohir.D01G097600	1.1361	4.06339	22.7902	1.80686e-06	2.77569e-05
Gohir.D12G230600	1.13613	4.29277	30.9487	2.64942e-08	5.93843e-07
Gohir.D09G069800	-3.60541	2.18478	63.2223	1.84647e-15	1.28221e-13
Gohir.D05G077000	1.13637	5.56397	35.5409	2.49753e-09	6.69664e-08
Gohir.D05G059600	-1.66989	4.92833	63.1812	1.88535e-15	1.30588e-13
Gohir.A06G164300	1.13647	6.42676	37.3456	9.8944e-10	2.84319e-08
Gohir.A12G271000	-2.24991	4.76143	63.0452	2.02021e-15	1.39574e-13
Gohir.A12G200200	1.13687	2.98609	12.7739	0.000351481	0.00288896
Gohir.D11G026100	-2.5213	2.95455	63.004	2.06284e-15	1.42159e-13
Gohir.A11G240000	1.13687	2.99941	14.5812	0.000134247	0.0012563
Gohir.D10G090700	-1.45884	7.16922	62.9182	2.15469e-15	1.48114e-13
Gohir.A07G001860	1.13703	4.72527	24.8307	6.25913e-07	1.06589e-05
Gohir.D13G185500	1.13718	4.53487	34.7835	3.68488e-09	9.61543e-08
Gohir.D07G022600	1.1374	4.68734	37.4617	9.32263e-10	2.68739e-08
Gohir.D08G255400	1.13779	4.92687	33.21	8.27248e-09	2.03493e-07
Gohir.D02G057700	-1.802	6.73157	62.5378	2.61378e-15	1.78546e-13
Gohir.D05G149800	1.13781	3.28272	12.2665	0.000461168	0.00364382
Gohir.A12G113700	1.13795	4.44972	24.3815	7.90239e-07	1.31562e-05
Gohir.D12G180300	-3.43846	7.82981	62.4101	2.7889e-15	1.89795e-13
Gohir.A01G020000	-2.36237	3.02916	62.3933	2.81271e-15	1.91177e-13
Gohir.D01G072100	-1.72928	4.62966	62.2616	3.00734e-15	2.04151e-13
Gohir.D01G037500	-2.26836	3.00254	62.2203	3.07112e-15	2.08221e-13
Gohir.A06G023466	1.13821	0.304747	10.5109	0.00118674	0.00808952
Gohir.D07G050200	-2.26656	5.80591	62.0973	3.26893e-15	2.21083e-13
Gohir.A05G244300	1.1383	6.51187	38.458	5.59461e-10	1.67197e-08
Gohir.A06G069600	1.13835	5.599	24.6617	6.83283e-07	1.1535e-05
Gohir.A11G301625	-2.12233	3.17999	61.9503	3.52233e-15	2.37337e-13
Gohir.A02G033500	-2.3128	4.19621	61.9307	3.55759e-15	2.39417e-13
Gohir.A11G100600	1.13899	3.95011	20.4546	6.1064e-06	8.28643e-05
Gohir.D01G038732	1.13949	2.02617	10.3056	0.00132628	0.00887464
Gohir.D07G061000	1.14012	3.46087	21.4366	3.65719e-06	5.22424e-05
Gohir.D03G048500	1.14058	4.1069	41.0169	1.50918e-10	4.94392e-09
Gohir.A01G155600	1.14085	4.78145	24.9386	5.91869e-07	1.01266e-05
Gohir.A03G064500	1.14089	2.00378	13.4948	0.00023923	0.00207423
Gohir.D02G052400	1.14095	2.67407	15.7048	7.40375e-05	0.000752009
Gohir.D13G063900	-2.50009	4.74546	61.7698	3.86048e-15	2.5726e-13
Gohir.D07G167600	1.14103	1.71856	12.8403	0.000339227	0.00280176
Gohir.A01G220400	-2.20099	2.62451	61.6407	4.12205e-15	2.74021e-13
Gohir.A01G082400	1.14106	5.08815	24.6234	6.96995e-07	1.17483e-05
Gohir.A12G108101	-3.16057	2.51489	61.5854	4.23956e-15	2.81147e-13
Gohir.A11G095100	1.14115	2.79566	20.5729	5.74044e-06	7.83861e-05
Gohir.A07G136700	1.14133	5.15009	30.4493	3.42714e-08	7.53294e-07
Gohir.D05G207100	-1.77723	4.86402	61.3544	4.76716e-15	3.14985e-13
Gohir.A06G139300	-3.04189	4.50635	61.2729	4.96862e-15	3.27899e-13
Gohir.D12G067000	-2.51187	3.51508	61.1889	5.1854e-15	3.41791e-13
Gohir.A10G186400	-1.55234	4.44013	61.1645	5.24997e-15	3.4563e-13
Gohir.A10G010600	1.142	3.20656	18.4454	1.74847e-05	0.000211005
Gohir.D03G033000	-1.98951	4.39872	61.104	5.41386e-15	3.5556e-13
Gohir.D11G145700	-1.47634	6.44891	61.0829	5.47218e-15	3.58958e-13
Gohir.A09G135900	-1.64104	2.98862	61.075	5.49417e-15	3.59967e-13
Gohir.A05G093600	1.14246	3.18668	26.3837	2.79887e-07	5.14393e-06
Gohir.D12G103501	1.1435	2.66211	15.5674	7.96142e-05	0.0007985
Gohir.D01G073100	1.14367	5.95503	43.3763	4.51615e-11	1.60797e-09
Gohir.D11G223300	1.14395	6.87382	42.5541	6.87555e-11	2.38115e-09
Gohir.D05G090100	1.14401	3.94208	14.9759	0.00010889	0.00104742
Gohir.A05G100400	1.14536	6.17106	37.0632	1.14363e-09	3.25536e-08
Gohir.D11G296800	-3.10287	2.37825	60.7869	6.35988e-15	4.1321e-13
Gohir.D07G103900	-1.74744	4.87856	60.7575	6.45557e-15	4.18928e-13
Gohir.A07G168800	-1.45296	4.97596	60.7056	6.62806e-15	4.2961e-13
Gohir.D12G066500	-2.05304	4.92054	60.5911	7.02514e-15	4.54807e-13
Gohir.D05G257500	-3.85476	1.42186	60.5869	7.04013e-15	4.55237e-13
Gohir.A06G163400	1.14546	4.24234	32.0196	1.52622e-08	3.59533e-07
Gohir.A12G166000	-1.6498	5.12357	60.5067	7.33288e-15	4.73045e-13
Gohir.A07G178100	1.14577	6.70057	30.1076	4.08726e-08	8.87298e-07
Gohir.D12G247100	1.14592	2.06546	10.6638	0.00109256	0.00755025
Gohir.D05G373300	1.14649	5.35925	35.7553	2.23718e-09	6.07024e-08
Gohir.A08G165900	1.1465	2.39071	15.095	0.000102234	0.00099409
Gohir.A11G200400	1.14708	6.00764	53.7737	2.24961e-13	1.15796e-11
Gohir.D13G217600	1.14731	4.91999	12.4125	0.000426476	0.00341275
Gohir.A01G040600	1.14732	2.46186	16.3717	5.20578e-05	0.000552194
Gohir.D09G197700	1.14784	4.83083	38.1709	6.48126e-10	1.90918e-08
Gohir.A11G321500	-2.08639	4.91926	60.2106	8.52318e-15	5.44036e-13
Gohir.D05G091400	-2.65725	2.56642	60.1406	8.83181e-15	5.63077e-13
Gohir.A13G021000	1.14794	2.97338	20.2922	6.64726e-06	8.93585e-05
Gohir.A04G016800	1.14809	4.54806	16.3099	5.3781e-05	0.000568151
Gohir.A12G010200	1.14891	2.92844	10.7947	0.00101789	0.00712363
Gohir.A10G037700	1.14987	6.11705	51.563	6.93368e-13	3.36865e-11
Gohir.D02G146000	1.14988	5.51325	24.2755	8.34962e-07	1.38384e-05
Gohir.D03G112366	-1.82099	5.26721	59.8708	1.01293e-14	6.413e-13
Gohir.D10G097300	-2.94888	4.16984	59.7965	1.05189e-14	6.65195e-13
Gohir.A08G039500	-2.05745	3.70136	59.7677	1.06739e-14	6.74213e-13
Gohir.A05G089000	1.15104	6.26128	48.6252	3.09864e-12	1.34056e-10
Gohir.D01G220500	-1.56982	5.03502	59.699	1.10534e-14	6.96566e-13
Gohir.A07G227900	1.1514	3.32553	10.7378	0.00104971	0.0073107
Gohir.D03G098700	-1.86028	3.54829	59.6834	1.11411e-14	7.00475e-13
Gohir.D06G078100	-2.99978	3.5769	59.6532	1.13134e-14	7.10488e-13
Gohir.D05G018500	1.15144	5.09922	10.9152	0.000953806	0.00673907
Gohir.A03G211100	1.15156	4.45089	29.3832	5.93898e-08	1.24181e-06
Gohir.D12G267700	1.15216	4.07598	15.6565	7.59529e-05	0.000767996
Gohir.D12G271500	-1.99493	4.82754	59.5542	1.1897e-14	7.43712e-13
Gohir.A13G143000	-2.88444	4.55112	59.3948	1.29011e-14	8.05559e-13
Gohir.A10G033400	1.15285	3.31385	15.1595	9.87989e-05	0.000964475
Gohir.A05G072100	-1.42426	5.35411	59.2827	1.36574e-14	8.50835e-13
Gohir.A06G086300	1.15295	4.6066	33.8634	5.91195e-09	1.49267e-07
Gohir.A11G290800	1.15318	3.35223	22.3176	2.31075e-06	3.46238e-05
Gohir.D10G175400	-2.05671	6.82894	59.1532	1.45865e-14	9.05606e-13
Gohir.A10G050600	-2.05302	3.3062	59.1397	1.46866e-14	9.10789e-13
Gohir.D13G040100	1.15328	3.56188	16.1405	5.88119e-05	0.00061451
Gohir.D09G054900	-1.58192	4.64979	59.0101	1.56862e-14	9.70565e-13
Gohir.D03G122600	-1.20663	6.17661	58.9496	1.61764e-14	9.99764e-13
Gohir.A01G033600	1.15364	2.9096	10.5946	0.00113421	0.00779267
Gohir.A05G029700	-1.61372	3.82572	58.9007	1.65837e-14	1.02262e-12
Gohir.D09G144700	1.15485	6.32489	23.5818	1.19716e-06	1.91149e-05
Gohir.D12G123800	1.15541	8.12005	42.0433	8.92729e-11	3.03011e-09
Gohir.D12G173000	1.15656	5.96136	34.9534	3.37687e-09	8.86262e-08
Gohir.A04G022100	-2.15003	3.56469	58.7431	1.79665e-14	1.1029e-12
Gohir.A01G194800	1.15662	2.56786	18.4108	1.78046e-05	0.000214343
Gohir.A12G094601	1.15726	3.82074	22.8217	1.77744e-06	2.73546e-05
Gohir.D01G100000	-2.21719	4.48054	58.6574	1.87665e-14	1.14813e-12
Gohir.D12G003000	1.15787	5.36779	20.4467	6.13166e-06	8.31451e-05
Gohir.D02G173700	1.15844	7.29717	47.0399	6.95548e-12	2.81269e-10
Gohir.A12G260900	-3.11929	5.55614	58.6078	1.92455e-14	1.17348e-12
Gohir.D12G073400	1.1586	2.30223	16.1521	5.84541e-05	0.000611006
Gohir.D13G146800	1.15895	3.9855	24.9634	5.84301e-07	1.00034e-05
Gohir.D10G230800	-2.68268	6.13568	58.5572	1.97464e-14	1.19984e-12
Gohir.A08G158800	-2.68498	5.64345	58.5553	1.97659e-14	1.19984e-12
Gohir.A01G121600	-2.8351	2.04907	58.5215	2.01077e-14	1.21923e-12
Gohir.A04G073300	1.15905	4.62935	13.9251	0.000190241	0.00170232
Gohir.D11G066300	1.15988	5.19538	36.7935	1.31331e-09	3.70739e-08
Gohir.A05G252000	-2.13837	4.69362	58.4935	2.03963e-14	1.23262e-12
Gohir.D11G314700	-1.59864	4.50175	58.469	2.06525e-14	1.24672e-12
Gohir.D09G217200	1.16013	6.335	49.2275	2.27933e-12	1.00525e-10
Gohir.D02G210000	-2.06879	5.83126	58.4257	2.11112e-14	1.27041e-12
Gohir.D03G023400	1.16014	5.06242	43.0653	5.29427e-11	1.86552e-09
Gohir.D08G088500	-1.73951	5.89101	58.4177	2.11979e-14	1.274e-12
Gohir.D08G273700	-1.74025	5.00966	58.4103	2.12776e-14	1.27738e-12
Gohir.D13G166500	1.16095	2.82653	15.0344	0.000105569	0.00102178
Gohir.A01G092500	1.16179	5.50709	21.2874	3.95318e-06	5.59283e-05
Gohir.A05G268600	1.16191	3.90121	24.0736	9.27231e-07	1.52104e-05
Gohir.A08G236300	1.16226	4.71614	34.3013	4.72069e-09	1.20926e-07
Gohir.D11G016700	-1.82486	6.80973	58.1068	2.48264e-14	1.48227e-12
Gohir.D06G174300	1.16241	2.82162	10.3381	0.00130312	0.00874914
Gohir.D10G201500	-2.84947	4.32868	58.0562	2.54742e-14	1.51762e-12
Gohir.D03G002350	-2.20863	7.09581	58.0274	2.58492e-14	1.53828e-12
Gohir.A05G117700	1.16275	7.66051	31.2628	2.25353e-08	5.11203e-07
Gohir.A11G127820	1.16276	3.80662	31.6281	1.86711e-08	4.3017e-07
Gohir.A12G012500	1.16293	4.8185	37.7377	8.09241e-10	2.35016e-08
Gohir.A09G081000	1.16497	4.43467	29.4918	5.61525e-08	1.18091e-06
Gohir.D12G061800	-1.57886	5.93522	57.8628	2.81055e-14	1.66347e-12
Gohir.D06G216800	-1.60993	6.32317	57.8529	2.82469e-14	1.67003e-12
Gohir.A13G030900	-1.9313	4.05871	57.833	2.85337e-14	1.68474e-12
Gohir.D04G020500	-1.8105	3.35705	57.8314	2.85576e-14	1.68474e-12
Gohir.D13G057200	1.16518	6.24036	45.8993	1.24489e-11	4.85759e-10
Gohir.A05G152700	-1.7527	4.56125	57.7888	2.91825e-14	1.71789e-12
Gohir.A03G161500	-1.87313	4.95995	57.7456	2.98303e-14	1.75413e-12
Gohir.A12G032000	1.16563	3.81482	20.8062	5.08179e-06	7.02367e-05
Gohir.A05G184400	-2.10055	4.84343	57.7278	3.01019e-14	1.76629e-12
Gohir.D11G317000	-1.78683	5.1293	57.7174	3.02613e-14	1.77374e-12
Gohir.A05G072900	1.16705	2.17828	13.232	0.000275216	0.00234046
Gohir.A09G128400	-2.21753	4.93479	57.6093	3.19718e-14	1.86998e-12
Gohir.A11G152900	-2.09843	2.86862	57.5917	3.22578e-14	1.88468e-12
Gohir.A10G201300	1.16727	2.64755	15.4814	8.33201e-05	0.000830626
Gohir.D05G311100	1.16735	3.94084	19.3861	1.06781e-05	0.00013638
Gohir.A13G196900	-3.94716	1.22459	57.539	3.31339e-14	1.92966e-12
Gohir.D07G060100	1.16747	5.67349	31.6586	1.83802e-08	4.24364e-07
Gohir.A09G137800	1.16801	3.04485	16.785	4.18622e-05	0.000456117
Gohir.A05G392000	1.16809	5.12596	15.9853	6.38358e-05	0.000659419
Gohir.A10G076166	1.16854	2.35676	10.758	0.0010383	0.00724417
Gohir.A05G012000	-1.43385	4.82128	57.3522	3.64363e-14	2.11071e-12
Gohir.A12G020500	-2.51811	3.01688	57.3453	3.6563e-14	2.1158e-12
Gohir.D13G059100	1.17046	2.31626	12.2113	0.000475013	0.00373082
Gohir.A10G073400	-2.91942	1.64539	57.2707	3.79768e-14	2.19296e-12
Gohir.D02G179200	1.17072	1.64325	10.4049	0.00125682	0.00848534
Gohir.A01G175100	-1.45329	4.71361	57.2223	3.89223e-14	2.24281e-12
Gohir.D13G024000	-2.95495	2.6647	57.2038	3.92902e-14	2.26161e-12
Gohir.A12G194200	1.1708	7.29467	18.1897	1.99952e-05	0.000237309
Gohir.D08G067600	1.17083	3.39213	22.7874	1.80948e-06	2.7785e-05
Gohir.D08G087500	-2.9916	4.07456	57.0999	4.14219e-14	2.37679e-12
Gohir.D11G174800	-1.63893	6.37246	57.0385	4.27353e-14	2.44957e-12
Gohir.A05G038700	1.17174	3.45269	22.3469	2.27583e-06	3.41757e-05
Gohir.A12G013400	-2.08746	4.06495	56.9746	4.41483e-14	2.52389e-12
Gohir.D07G223300	-4.07153	1.40318	56.9736	4.41707e-14	2.52389e-12
Gohir.D02G179900	1.17199	5.72359	38.1881	6.42431e-10	1.89397e-08
Gohir.D02G012100	1.17338	3.71487	21.5079	3.52378e-06	5.0522e-05
Gohir.A01G001700	-3.49581	2.08322	56.9173	4.54527e-14	2.589e-12
Gohir.D07G071800	-1.93093	5.68947	56.8927	4.60242e-14	2.61881e-12
Gohir.A02G148600	1.17343	5.13812	33.3905	7.53927e-09	1.87061e-07
Gohir.A11G289300	1.17397	2.05871	11.8181	0.000586587	0.00446522
Gohir.D05G157700	1.17411	2.68193	13.8368	0.000199389	0.00177336
Gohir.D06G090700	-2.06547	4.65254	56.8367	4.7354e-14	2.68328e-12
Gohir.A07G156000	1.175	3.14713	12.7568	0.000354726	0.00291168
Gohir.D02G043800	-1.68955	5.15393	56.7501	4.94863e-14	2.79829e-12
Gohir.A03G005700	1.17509	3.59605	18.5637	1.64316e-05	0.000199666
Gohir.D09G068400	1.17537	5.05863	30.7638	2.91418e-08	6.47594e-07
Gohir.D05G030700	1.1754	3.12753	10.1822	0.00141805	0.00937984
Gohir.D06G127900	-1.61083	6.13644	56.5879	5.37412e-14	3.02633e-12
Gohir.D12G045000	-1.59797	7.32696	56.572	5.41782e-14	3.04779e-12
Gohir.D02G043601	1.17566	3.30916	12.1983	0.000478326	0.00375328
Gohir.A01G172400	1.17601	7.86448	49.9398	1.58532e-12	7.15378e-11
Gohir.A11G169000	-1.53227	4.39565	56.414	5.87097e-14	3.29252e-12
Gohir.D05G008900	1.17652	4.7097	31.3974	2.10267e-08	4.79976e-07
Gohir.D12G241100	1.17663	3.01129	15.8359	6.90796e-05	0.00070742
Gohir.D02G175500	1.17692	4.60445	18.9016	1.37634e-05	0.000171057
Gohir.A08G019600	1.1771	2.07076	12.6876	0.000368088	0.00300597
Gohir.D06G148300	1.17726	4.76491	34.3089	4.70235e-09	1.20512e-07
Gohir.D09G145100	-2.23408	2.37763	56.2385	6.41923e-14	3.5779e-12
Gohir.1Z049504	1.17734	2.85811	13.0746	0.00029932	0.00251561
Gohir.A02G064200	1.17767	3.90814	26.9948	2.04002e-07	3.86795e-06
Gohir.A07G005000	1.1777	4.59648	30.9071	2.70675e-08	6.05198e-07
Gohir.A12G100450	-2.7142	1.79277	55.9991	7.25055e-14	4.0248e-12
Gohir.D02G205000	-1.51267	6.41138	55.9589	7.4001e-14	4.10363e-12
Gohir.A08G185300	-1.51276	4.30031	55.948	7.44125e-14	4.12226e-12
Gohir.A12G269200	-1.13799	6.46109	55.9277	7.51873e-14	4.16095e-12
Gohir.D12G023800	1.17781	3.24005	15.3343	9.00675e-05	0.000886863
Gohir.D05G098300	-1.58087	4.57054	55.8638	7.76684e-14	4.28955e-12
Gohir.A07G022156	1.178	4.40988	38.5132	5.43857e-10	1.6307e-08
Gohir.A05G271700	1.17875	8.24502	14.7263	0.0001243	0.00117389
Gohir.D02G047300	1.17885	4.0824	10.7089	0.00106622	0.00740216
Gohir.A12G251500	-2.13852	4.18831	55.8087	7.9876e-14	4.39367e-12
Gohir.A12G137400	-1.67859	4.19276	55.7698	8.14726e-14	4.47697e-12
Gohir.A07G055900	1.17909	5.40887	27.5063	1.56583e-07	3.03972e-06
Gohir.A02G129800	1.17917	4.77554	25.7779	3.83044e-07	6.83474e-06
Gohir.A05G402400	1.17938	3.00345	17.7669	2.49692e-05	0.000288674
Gohir.D08G205300	1.17978	5.71582	15.9591	6.4726e-05	0.000667476
Gohir.A03G044600	-1.2304	6.37671	55.4489	9.5922e-14	5.24454e-12
Gohir.D06G081300	1.18013	4.31417	36.3135	1.67997e-09	4.66515e-08
Gohir.A13G074600	1.18037	3.43425	19.044	1.27742e-05	0.000160224
Gohir.D01G143000	-1.95868	3.34925	55.3821	9.92367e-14	5.40949e-12
Gohir.D03G102800	1.18038	3.09449	20.3313	6.51258e-06	8.76781e-05
Gohir.D05G168800	1.18043	1.9222	12.5449	0.000397295	0.00321277
Gohir.A04G009700	1.1809	1.98656	11.836	0.000580968	0.00443049
Gohir.D09G147800	1.18106	2.62574	13.7249	0.000211625	0.00186877
Gohir.A05G347300	-2.27839	2.98365	55.3396	1.01408e-13	5.50032e-12
Gohir.D07G075300	1.18132	3.20522	24.5174	7.36433e-07	1.23367e-05
Gohir.A09G033200	1.18186	1.91628	15.3648	8.86259e-05	0.000873716
Gohir.A09G076800	1.18204	5.06005	27.2027	1.83203e-07	3.50899e-06
Gohir.A06G020000	1.18229	6.69768	66.0291	4.44321e-16	3.35928e-14
Gohir.A05G276900	1.1824	3.04809	17.042	3.65623e-05	0.000405012
Gohir.D04G187400	-1.61991	5.72377	55.1611	1.11046e-13	5.98304e-12
Gohir.A12G160800	-2.2861	3.78596	55.1606	1.11076e-13	5.98304e-12
Gohir.A13G001600	1.18273	6.33635	38.2371	6.26492e-10	1.853e-08
Gohir.D07G101600	-1.38776	4.71708	55.0897	1.1515e-13	6.1903e-12
Gohir.D13G028900	-1.71331	4.40365	55.0568	1.17096e-13	6.28866e-12
Gohir.D01G212400	1.18326	3.50045	12.4551	0.000416841	0.00334695
Gohir.A12G254499	1.18327	2.04565	12.8324	0.000340676	0.00281106
Gohir.A05G216900	1.18354	4.57358	42.2437	8.05785e-11	2.76079e-09
Gohir.D07G014700	1.18358	3.87705	34.4593	4.35266e-09	1.1213e-07
Gohir.D03G143200	-1.60939	5.83116	54.9055	1.26468e-13	6.7587e-12
Gohir.D07G013400	1.18381	4.59256	29.2888	6.23552e-08	1.29834e-06
Gohir.A12G177900	-3.77647	6.91723	54.8761	1.28371e-13	6.84698e-12
Gohir.D12G264200	1.18447	2.65198	14.804	0.000119281	0.00113396
Gohir.D11G164700	-2.02847	3.98124	54.7497	1.36903e-13	7.28781e-12
Gohir.D11G045400	-1.83807	4.72892	54.7394	1.37617e-13	7.31866e-12
Gohir.D01G023559	1.18455	2.17436	14.0979	0.000173539	0.00157322
Gohir.D05G269200	1.18462	4.84594	21.8989	2.87395e-06	4.21007e-05
Gohir.A03G130900	-2.06916	4.41128	54.6733	1.42325e-13	7.54696e-12
Gohir.A09G068500	1.18642	4.44986	34.023	5.44634e-09	1.38344e-07
Gohir.A12G264000	1.18684	2.57356	13.3975	0.000251962	0.00216567
Gohir.A11G323500	-1.93645	6.60389	54.6367	1.45002e-13	7.66653e-12
Gohir.D13G238600	-1.51692	5.11382	54.634	1.452e-13	7.66956e-12
Gohir.D13G189400	1.18707	2.58956	12.9378	0.000322014	0.00267744
Gohir.A11G321200	-1.95737	3.59343	54.5741	1.49697e-13	7.8918e-12
Gohir.D12G205100	1.1872	5.87463	33.4857	7.17898e-09	1.78936e-07
Gohir.A01G166700	1.18731	5.39752	29.7632	4.88175e-08	1.04439e-06
Gohir.A01G021700	1.18752	3.31671	20.7221	5.30998e-06	7.3131e-05
Gohir.D11G302800	1.18753	5.58918	39.6593	3.02369e-10	9.48356e-09
Gohir.D11G089200	1.18784	5.66625	37.2318	1.0489e-09	3.00497e-08
Gohir.A11G008200	1.18818	4.02849	44.703	2.29306e-11	8.5673e-10
Gohir.D07G081600	1.18876	3.20307	19.7018	9.0518e-06	0.000117622
Gohir.D03G050800	-2.88799	5.87688	54.2607	1.75583e-13	9.18541e-12
Gohir.D05G079500	-1.60684	6.5435	54.2502	1.76515e-13	9.22532e-12
Gohir.D10G020000	-1.77311	3.66857	54.2261	1.78693e-13	9.33022e-12
Gohir.A03G217900	1.18927	4.22363	37.5549	8.8878e-10	2.5702e-08
Gohir.A08G077701	-2.43121	2.71871	54.152	1.85561e-13	9.67031e-12
Gohir.D02G209500	1.18998	2.33331	12.1716	0.000485214	0.00380186
Gohir.D13G158700	1.19018	2.44309	17.178	3.40361e-05	0.000380349
Gohir.D06G074800	1.19037	6.09655	56.4397	5.79487e-14	3.25319e-12
Gohir.A07G031200	1.19048	1.91184	10.7617	0.0010362	0.00723326
Gohir.A11G013200	-3.50868	2.80241	53.9582	2.04797e-13	1.0622e-11
Gohir.A13G192100	1.19064	4.11683	35.7526	2.24033e-09	6.07576e-08
Gohir.A05G006400	1.1913	4.33107	11.9002	0.000561268	0.00431041
Gohir.D13G196360	-1.68067	6.02031	53.9207	2.08752e-13	1.07963e-11
Gohir.D13G111500	1.19131	2.37253	14.0355	0.00017939	0.00161846
Gohir.D05G068400	1.19141	7.536	51.4143	7.47919e-13	3.59933e-11
Gohir.1Z049546	1.19168	2.78174	13.4125	0.000249954	0.00215385
Gohir.A08G080100	-1.75274	4.56621	53.7912	2.22968e-13	1.14879e-11
Gohir.A11G137500	1.19206	4.57812	40.55	1.91646e-10	6.19253e-09
Gohir.A10G094200	-2.5302	0.663492	53.7632	2.26166e-13	1.16307e-11
Gohir.D08G036500	-2.0189	5.10382	53.7145	2.31843e-13	1.19114e-11
Gohir.A09G079500	1.19212	1.85251	11.3977	0.000735343	0.00542706
Gohir.D03G117200	-1.39062	4.98696	53.6879	2.3501e-13	1.20514e-11
Gohir.A04G044600	-1.72342	7.23745	53.6643	2.37851e-13	1.21856e-11
Gohir.A13G120300	-2.63354	3.14591	53.6204	2.43215e-13	1.24465e-11
Gohir.A12G173600	-1.76082	7.78306	53.619	2.43399e-13	1.24465e-11
Gohir.D06G147500	-3.24913	5.65498	53.597	2.4614e-13	1.25748e-11
Gohir.D12G213300	1.19263	5.9958	38.9515	4.34465e-10	1.3253e-08
Gohir.A03G063500	1.19334	2.66918	14.4117	0.000146889	0.0013585
Gohir.D07G138900	1.19393	2.58194	20.1056	7.32807e-06	9.74531e-05
Gohir.A05G042800	1.19396	3.25895	14.225	0.000162204	0.0014823
Gohir.A13G154100	1.19403	2.43189	15.1945	9.6984e-05	0.000948626
Gohir.D11G243100	1.19422	3.56119	13.5423	0.000233242	0.00202941
Gohir.D12G021500	1.1945	2.01825	11.7133	0.000620534	0.00469414
Gohir.D02G154700	-1.96372	4.8772	53.2845	2.88579e-13	1.46332e-11
Gohir.D04G152400	-2.49713	3.95866	53.2415	2.94958e-13	1.49428e-11
Gohir.D07G095500	1.19452	2.20839	10.7464	0.00104484	0.00727902
Gohir.A05G403100	-1.8965	4.65111	53.0513	3.24956e-13	1.6432e-11
Gohir.D12G153300	1.19495	4.51217	31.4754	2.01984e-08	4.6262e-07
Gohir.A07G018700	-1.79366	3.95575	52.922	3.47063e-13	1.75174e-11
Gohir.D01G192200	1.19545	2.79426	10.5552	0.00115862	0.00792941
Gohir.D13G083900	-1.93437	3.36975	52.815	3.66486e-13	1.84635e-11
Gohir.D01G134400	1.19562	5.746	38.2818	6.12304e-10	1.81794e-08
Gohir.A02G049400	-1.76789	4.83617	52.7788	3.733e-13	1.87721e-11
Gohir.A05G072700	1.19566	4.67909	39.2697	3.69125e-10	1.14261e-08
Gohir.D12G108400	-1.38418	6.49691	52.5555	4.18262e-13	2.09944e-11
Gohir.A08G031400	1.19581	2.34384	19.4521	1.03152e-05	0.000132211
Gohir.A04G031200	1.19643	4.44168	23.0163	1.60636e-06	2.49755e-05
Gohir.A07G231300	-1.39455	6.23791	52.5472	4.20031e-13	2.10251e-11
Gohir.A11G231100	1.19652	5.03887	16.5615	4.70972e-05	0.000505706
Gohir.D08G234500	1.19655	2.64485	18.4844	1.71301e-05	0.000207276
Gohir.A06G076200	-1.6382	4.47289	52.474	4.35979e-13	2.17634e-11
Gohir.D07G197200	-2.99478	2.73676	52.3964	4.53551e-13	2.26199e-11
Gohir.D04G125400	-1.68149	3.16094	52.3743	4.5869e-13	2.28552e-11
Gohir.D12G090901	1.19663	3.07375	23.5372	1.22524e-06	1.95289e-05
Gohir.A08G000064	-1.8607	5.89434	52.2354	4.92295e-13	2.44849e-11
Gohir.A11G261500	1.19688	2.77003	10.5642	0.00115298	0.00789972
Gohir.A07G153700	-1.47276	4.49355	52.1991	5.01486e-13	2.48966e-11
Gohir.A05G077700	1.19693	3.88409	13.7659	0.000207063	0.00183293
Gohir.A11G240800	1.1973	4.76709	35.3905	2.69804e-09	7.19886e-08
Gohir.D01G074400	1.19732	3.06217	12.1612	0.000487939	0.00381826
Gohir.A11G042000	-1.73592	5.41637	52.133	5.18654e-13	2.56555e-11
Gohir.A08G240100	1.19766	4.29408	37.9641	7.20578e-10	2.10613e-08
Gohir.D09G008700	-1.92316	4.31627	52.0891	5.30392e-13	2.61886e-11
Gohir.D08G242000	-2.15876	7.04702	52.0641	5.37172e-13	2.64993e-11
Gohir.D05G226000	1.19797	3.96136	28.6601	8.62626e-08	1.7474e-06
Gohir.D13G128300	-2.81502	2.09129	51.9965	5.56008e-13	2.7379e-11
Gohir.D07G142033	1.198	4.68812	35.7033	2.29774e-09	6.21907e-08
Gohir.D08G272700	1.19815	1.73233	14.3711	0.000150091	0.00138507
Gohir.A12G139400	1.19835	2.79755	10.0905	0.00149038	0.00977515
Gohir.D13G048600	1.20091	4.14877	21.3157	3.89525e-06	5.52233e-05
Gohir.A11G070400	-2.38017	3.02405	51.932	5.74562e-13	2.81654e-11
Gohir.D04G119000	-2.09653	4.06857	51.9085	5.81467e-13	2.84783e-11
Gohir.D08G253500	-1.97805	3.33474	51.8596	5.96156e-13	2.91715e-11
Gohir.A13G060100	-2.374	3.14287	51.7881	6.18265e-13	3.02262e-11
Gohir.D03G053400	-1.56741	4.19809	51.7606	6.26958e-13	3.06007e-11
Gohir.D07G032300	-2.23133	6.89097	51.7604	6.27047e-13	3.06007e-11
Gohir.D12G206100	-2.93496	2.32271	51.7562	6.28373e-13	3.0638e-11
Gohir.D13G153400	1.20091	2.00866	14.6683	0.000128185	0.00120578
Gohir.D12G274000	-2.51852	4.48141	51.6388	6.67116e-13	3.24689e-11
Gohir.D05G087500	-1.42099	5.29517	51.5749	6.89178e-13	3.35128e-11
Gohir.D06G190400	1.20096	3.13555	13.0589	0.000301848	0.00253373
Gohir.A05G167200	-1.72909	3.03886	51.5544	6.96406e-13	3.3802e-11
Gohir.A10G204300	1.2023	4.37096	25.4556	4.52688e-07	7.92437e-06
Gohir.A05G152675	-1.77764	2.34272	51.4998	7.1603e-13	3.46947e-11
Gohir.A10G016400	-2.21738	3.91316	51.495	7.17811e-13	3.47501e-11
Gohir.D02G073000	1.20267	7.78307	13.8347	0.000199615	0.00177507
Gohir.D08G198000	-1.62897	3.66856	51.461	7.30338e-13	3.52938e-11
Gohir.A09G232200	1.20305	4.35673	34.8439	3.57225e-09	9.36186e-08
Gohir.D01G089900	-1.8203	3.94534	51.4305	7.41767e-13	3.57827e-11
Gohir.A07G180900	-1.98257	7.41518	51.4266	7.4324e-13	3.58221e-11
Gohir.D12G024500	1.20364	2.17494	18.743	1.49569e-05	0.000183796
Gohir.A06G080300	-1.6196	3.88123	51.4138	7.48114e-13	3.59933e-11
Gohir.D10G130600	1.20374	6.30006	29.8342	4.70611e-08	1.00879e-06
Gohir.A11G270200	1.20419	5.14609	10.8238	0.00100201	0.00702787
Gohir.A12G054633	-1.76054	6.34635	51.3546	7.71001e-13	3.69965e-11
Gohir.A04G016900	1.20425	3.20337	21.3104	3.90612e-06	5.53345e-05
Gohir.D11G170601	-2.40635	2.47709	51.2744	8.03166e-13	3.84722e-11
Gohir.D03G106300	1.2048	5.69129	18.9229	1.36109e-05	0.000169471
Gohir.D13G072400	-1.3785	5.47865	51.2255	8.23411e-13	3.93728e-11
Gohir.D05G072700	1.20486	5.41374	28.6649	8.60513e-08	1.74419e-06
Gohir.A02G152000	-2.01659	8.80605	51.2124	8.28951e-13	3.95682e-11
Gohir.A10G029150	-2.49062	2.81836	51.1776	8.43773e-13	4.02405e-11
Gohir.A09G166700	1.20489	7.07198	18.7021	1.52812e-05	0.000187231
Gohir.A02G135800	-1.70688	3.66993	51.1308	8.64124e-13	4.11391e-11
Gohir.D07G085400	-4.09467	1.21105	51.1106	8.73044e-13	4.15275e-11
Gohir.A06G140700	-1.43652	6.07484	51.1087	8.73906e-13	4.15323e-11
Gohir.D05G356600	-1.90339	4.91866	51.0874	8.83442e-13	4.19489e-11
Gohir.D07G079800	1.20496	2.40676	14.7806	0.000120774	0.00114675
Gohir.D06G065200	-1.51327	3.60655	51.0354	9.07132e-13	4.29722e-11
Gohir.A05G004280	1.20565	5.88052	45.6636	1.40411e-11	5.42063e-10
Gohir.A12G028300	1.20615	3.62249	26.9191	2.12155e-07	4.00721e-06
Gohir.D11G245500	-1.5347	4.28926	50.9625	9.41453e-13	4.45096e-11
Gohir.D08G209600	1.20654	2.60278	16.9763	3.78498e-05	0.000417067
Gohir.A02G096600	1.20722	3.08239	13.1765	0.000283481	0.00240137
Gohir.A06G039200	1.20805	4.59691	25.6575	4.07715e-07	7.21355e-06
Gohir.D02G202971	-1.72377	3.51456	50.9082	9.67902e-13	4.56018e-11
Gohir.D04G063800	-2.71587	3.79289	50.9061	9.68909e-13	4.56098e-11
Gohir.A01G112600	-1.5883	5.03375	50.8895	9.77146e-13	4.5941e-11
Gohir.A09G095000	1.20807	2.50187	14.6793	0.000127441	0.00119982
Gohir.D11G333700	1.20833	3.94752	19.2538	1.14441e-05	0.000144975
Gohir.D12G153700	1.20843	5.34533	38.6238	5.13882e-10	1.54849e-08
Gohir.D02G177400	-1.44354	4.38575	50.8283	1.0081e-12	4.72506e-11
Gohir.A09G163300	1.20895	3.19338	16.0866	6.05095e-05	0.000629352
Gohir.A03G193100	1.20902	5.24268	23.4059	1.31176e-06	2.07865e-05
Gohir.D10G177700	1.20904	4.18069	12.6214	0.000381364	0.00310138
Gohir.D07G091800	1.20952	3.48574	26.7563	2.30804e-07	4.32795e-06
Gohir.D12G007000	1.21025	6.28884	41.6862	1.07162e-10	3.60364e-09
Gohir.A07G022152	1.21055	4.64171	29.2877	6.239e-08	1.29844e-06
Gohir.A10G163400	1.21058	2.2583	14.2492	0.000160128	0.00146652
Gohir.D11G347700	1.21104	1.75249	14.4786	0.000141764	0.00131804
Gohir.A06G123802	-1.76962	3.75993	50.5967	1.13437e-12	5.27606e-11
Gohir.A12G250200	1.21198	2.26727	14.3577	0.000151162	0.00139425
Gohir.A11G092400	1.21257	4.30959	29.1919	6.55525e-08	1.35559e-06
Gohir.D08G183400	1.2126	7.00435	12.6986	0.000365927	0.00299236
Gohir.D08G134100	1.21265	2.54122	13.4004	0.000251565	0.00216363
Gohir.A03G212200	1.21392	3.89094	14.9417	0.000110886	0.00106417
Gohir.D03G008200	-1.43914	5.73794	50.43	1.23493e-12	5.71455e-11
Gohir.D08G141501	-2.47474	4.92173	50.4163	1.2436e-12	5.74976e-11
Gohir.D06G151100	-3.08487	3.27496	50.369	1.27392e-12	5.88496e-11
Gohir.A02G136000	-1.89184	4.09882	50.3468	1.28837e-12	5.94668e-11
Gohir.A09G095332	1.21421	2.44002	18.9982	1.30842e-05	0.000163526
Gohir.A08G042700	1.21433	3.80447	27.4497	1.61231e-07	3.12327e-06
Gohir.D09G154000	1.2148	7.82124	33.4985	7.13189e-09	1.77844e-07
Gohir.D05G214900	1.21497	2.63337	16.3759	5.19401e-05	0.000551053
Gohir.D11G312072	-2.4079	3.60421	50.3127	1.31101e-12	6.02569e-11
Gohir.A11G254800	-1.65692	3.98294	50.258	1.34807e-12	6.19078e-11
Gohir.A08G201100	-1.42209	5.62481	50.247	1.35564e-12	6.21518e-11
Gohir.A02G038600	1.2154	8.40154	15.6166	7.75694e-05	0.000781443
Gohir.D01G193300	1.21544	8.29137	32.7416	1.0526e-08	2.54223e-07
Gohir.D11G184700	1.21564	4.89186	38.6805	4.99163e-10	1.50747e-08
Gohir.A07G001740	1.21579	5.60771	19.7069	9.02726e-06	0.00011738
Gohir.D07G009600	1.21592	3.50314	28.1252	1.13714e-07	2.25735e-06
Gohir.A10G231400	-1.77677	5.66329	50.1731	1.40763e-12	6.42642e-11
Gohir.D13G112400	1.21622	2.73482	22.3343	2.29076e-06	3.43714e-05
Gohir.A07G035600	1.21635	3.40857	26.3576	2.83705e-07	5.20885e-06
Gohir.A07G125900	1.21653	2.77922	12.3816	0.000433575	0.00345636
Gohir.A05G348700	-2.68514	3.11941	50.0773	1.4781e-12	6.7256e-11
Gohir.D10G039400	1.21671	3.94444	19.8794	8.24862e-06	0.000108217
Gohir.D02G154200	-1.70605	2.94361	50.053	1.49647e-12	6.7925e-11
Gohir.D07G113800	-1.61663	4.8449	50.0529	1.49654e-12	6.7925e-11
Gohir.A05G264025	-1.84221	3.77658	50.0193	1.52244e-12	6.90428e-11
Gohir.D09G093600	-1.30147	5.49542	49.997	1.53985e-12	6.97746e-11
Gohir.D02G011301	-1.79414	3.0596	49.9731	1.55869e-12	7.05698e-11
Gohir.A13G155100	1.21679	4.14971	34.4629	4.34448e-09	1.11973e-07
Gohir.A02G137201	-2.19715	3.17798	49.9664	1.56404e-12	7.06942e-11
Gohir.D01G140400	-1.66659	4.32636	49.9552	1.57295e-12	7.10382e-11
Gohir.A12G151000	1.21683	2.38484	13.9469	0.000188045	0.00168491
Gohir.D12G157150	-3.89987	0.561574	49.8606	1.6507e-12	7.44264e-11
Gohir.A03G057500	1.21711	7.92356	11.0242	0.000899283	0.00642138
Gohir.D09G139200	1.21751	5.26376	47.7452	4.85364e-12	2.02896e-10
Gohir.D07G082000	-1.91588	6.43724	49.8272	1.67904e-12	7.55168e-11
Gohir.A10G151500	-1.91695	4.13926	49.7574	1.73981e-12	7.81854e-11
Gohir.A10G170600	1.2176	5.46361	23.8465	1.04334e-06	1.69266e-05
Gohir.A06G068000	1.21805	3.69298	11.1078	0.000859664	0.00617977
Gohir.D07G238500	-1.33273	6.82583	49.737	1.75799e-12	7.88073e-11
Gohir.A11G157500	-1.87878	4.26848	49.7228	1.77081e-12	7.93167e-11
Gohir.D08G116100	1.21851	3.19583	21.8849	2.89509e-06	4.23322e-05
Gohir.A11G164432	-3.36864	2.51931	49.6356	1.85122e-12	8.27825e-11
Gohir.D11G310420	-1.9551	2.63044	49.6328	1.8539e-12	8.28342e-11
Gohir.D08G032900	-1.64832	6.12666	49.5867	1.89798e-12	8.47346e-11
Gohir.D01G099400	-1.30211	5.56384	49.5774	1.90694e-12	8.50648e-11
Gohir.A11G307800	1.22022	3.04267	20.0979	7.35774e-06	9.78238e-05
Gohir.D08G218300	-1.37024	5.55153	49.546	1.93776e-12	8.62984e-11
Gohir.D05G322200	-1.69303	4.22081	49.5217	1.9619e-12	8.73019e-11
Gohir.A12G073300	1.22055	3.93139	13.7151	0.000212735	0.00187704
Gohir.A01G026300	1.22081	3.48128	30.5674	3.2246e-08	7.10493e-07
Gohir.A08G184700	-2.10776	2.98091	49.3633	2.12688e-12	9.44124e-11
Gohir.A11G139500	-1.4005	5.53763	49.3587	2.13188e-12	9.45571e-11
Gohir.A13G052700	1.22084	1.4168	11.5336	0.000683504	0.00510041
Gohir.A05G094600	1.22084	4.06046	32.7822	1.03085e-08	2.49413e-07
Gohir.D07G005400	1.22125	3.40306	11.0289	0.000897014	0.00640976
Gohir.A05G098200	-1.85968	4.34364	49.2741	2.22587e-12	9.84059e-11
Gohir.D06G032800	1.22134	3.1956	10.9389	0.000941676	0.00667165
Gohir.D01G170500	1.22148	4.9577	17.3348	3.13391e-05	0.000353252
Gohir.D10G126800	1.22176	3.07419	19.7486	8.83277e-06	0.000115132
Gohir.A03G171100	-1.62768	3.57908	49.185	2.3293e-12	1.02646e-10
Gohir.A10G154300	1.2227	2.59719	13.5645	0.000230502	0.0020107
Gohir.A07G133500	-1.26914	4.72346	49.1501	2.37106e-12	1.04317e-10
Gohir.D04G131000	1.22325	4.20398	10.3467	0.00129707	0.00871817
Gohir.A07G017800	1.22388	4.2329	27.4287	1.62998e-07	3.15077e-06
Gohir.D02G182500	1.22395	2.87103	19.6818	9.14702e-06	0.000118576
Gohir.D13G026800	-1.75861	6.06561	49.0148	2.54034e-12	1.11405e-10
Gohir.A01G017150	-2.28217	1.43642	48.991	2.57136e-12	1.12675e-10
Gohir.D11G203400	-1.39356	6.03879	48.9692	2.60017e-12	1.13846e-10
Gohir.A05G098500	-2.11536	2.59771	48.9621	2.6095e-12	1.14162e-10
Gohir.A11G181766	-1.7657	3.71422	48.9581	2.61492e-12	1.14308e-10
Gohir.D06G058200	1.22405	2.6344	11.962	0.000542951	0.00418816
Gohir.D09G145400	1.22424	3.32914	16.5405	4.76214e-05	0.000510801
Gohir.A08G194700	-2.19563	3.85111	48.8592	2.75011e-12	1.19929e-10
Gohir.A09G148900	1.22458	6.39088	22.3703	2.24818e-06	3.38071e-05
Gohir.A08G039400	-1.64096	5.68969	48.8132	2.81534e-12	1.22578e-10
Gohir.D11G147300	-1.7381	5.05836	48.8021	2.83139e-12	1.23178e-10
Gohir.A11G327400	1.22474	3.30557	12.0659	0.000513539	0.0039928
Gohir.A09G231600	1.22502	4.34684	36.7769	1.32453e-09	3.73327e-08
Gohir.D08G172500	-1.58264	4.17918	48.7539	2.90184e-12	1.25941e-10
Gohir.D09G073100	1.22531	4.62115	39.4229	3.41272e-10	1.06547e-08
Gohir.D10G107000	1.22807	5.66117	47.0584	6.89039e-12	2.79258e-10
Gohir.A08G078800	-1.8403	6.39981	48.6578	3.04748e-12	1.31947e-10
Gohir.A09G149500	1.22825	2.76591	13.9453	0.000188212	0.00168605
Gohir.A02G069500	-2.93028	2.45478	48.6169	3.11184e-12	1.3452e-10
Gohir.D08G223101	1.22872	6.19628	13.9907	0.000183717	0.00165202
Gohir.A07G216500	-3.8606	1.62949	48.5707	3.186e-12	1.37508e-10
Gohir.A01G055500	1.22876	7.60314	21.3887	3.74976e-06	5.33551e-05
Gohir.D11G017700	-1.47384	8.10056	48.5223	3.26551e-12	1.40716e-10
Gohir.D03G158300	1.22877	1.83192	12.2622	0.000462215	0.00364945
Gohir.D01G018600	-2.30539	3.79604	48.4843	3.32944e-12	1.43245e-10
Gohir.A02G103600	1.22952	3.00141	12.4423	0.000419716	0.00336507
Gohir.A04G097400	-1.45506	5.73155	48.4519	3.38486e-12	1.454e-10
Gohir.A03G070300	-1.36856	4.42297	48.4435	3.39945e-12	1.45911e-10
Gohir.D12G134800	1.22964	4.2078	33.0453	9.00348e-09	2.19691e-07
Gohir.A12G166500	1.23025	4.84686	37.756	8.01704e-10	2.32951e-08
Gohir.D08G124700	-1.40334	4.94301	48.3817	3.5083e-12	1.50229e-10
Gohir.A10G182100	1.23035	2.803	10.4777	0.00120821	0.00821414
Gohir.A01G075000	-1.56161	5.76385	48.3686	3.53172e-12	1.50994e-10
Gohir.D06G018500	1.23133	6.18773	56.9675	4.43077e-14	2.52907e-12
Gohir.D09G199000	1.23146	3.66515	15.3169	9.08991e-05	0.000894243
Gohir.D09G086700	-1.40881	4.38144	48.2894	3.67732e-12	1.5685e-10
Gohir.D09G163400	1.23211	5.51964	42.928	5.67921e-11	1.99471e-09
Gohir.D04G012400	-1.95536	4.39707	48.2517	3.74873e-12	1.59646e-10
Gohir.D02G081700	1.23221	6.18042	12.8062	0.000345475	0.00284603
Gohir.D09G095100	-1.48517	4.87615	48.2286	3.79318e-12	1.61287e-10
Gohir.D01G202000	1.23265	3.06084	16.341	5.29064e-05	0.000559779
Gohir.A04G078400	-1.95162	3.34406	48.1493	3.94962e-12	1.67677e-10
Gohir.D09G182500	1.23268	5.13682	40.4721	1.99441e-10	6.42537e-09
Gohir.D11G340600	-1.75434	6.21404	48.1127	4.02403e-12	1.70571e-10
Gohir.D03G088100	1.23293	4.32543	26.4291	2.73388e-07	5.03809e-06
Gohir.D02G010900	-1.97364	3.03629	48.078	4.09606e-12	1.73354e-10
Gohir.A05G134600	1.23309	5.12495	24.7937	6.38067e-07	1.08489e-05
Gohir.D08G179600	-1.88313	3.83017	48.0372	4.18216e-12	1.76724e-10
Gohir.D05G119500	1.23319	1.97678	10.6546	0.00109797	0.00758287
Gohir.D05G320000	-1.30898	5.0292	47.9684	4.33145e-12	1.82749e-10
Gohir.A12G072100	1.23322	2.72177	15.8826	6.73968e-05	0.000691877
Gohir.A05G299100	1.2342	5.34866	48.3551	3.5562e-12	1.51922e-10
Gohir.D05G147400	1.23518	2.74775	12.6861	0.000368377	0.00300742
Gohir.D10G175700	1.23572	3.42546	16.6062	4.59993e-05	0.000495547
Gohir.D11G348600	1.23633	4.1174	19.6461	9.3192e-06	0.00012057
Gohir.A12G217200	-1.99034	6.55193	47.8264	4.65691e-12	1.95572e-10
Gohir.A11G270100	-1.68734	4.77707	47.8228	4.66546e-12	1.95781e-10
Gohir.A13G124800	-2.64521	3.35998	47.8075	4.70179e-12	1.97153e-10
Gohir.D08G152000	-1.95666	6.30437	47.7979	4.72488e-12	1.97969e-10
Gohir.A06G172300	1.23668	5.33829	51.9885	5.58269e-13	2.74655e-11
Gohir.A06G091800	1.23695	8.47387	57.3978	3.55998e-14	2.06664e-12
Gohir.D13G055400	1.23696	2.26474	11.2549	0.000794125	0.00578801
Gohir.D07G196000	1.23767	4.13851	29.2142	6.48033e-08	1.34162e-06
Gohir.D08G124900	1.23909	2.45483	11.923	0.000554442	0.004264
Gohir.A03G015602	-2.46938	2.14064	47.6412	5.11815e-12	2.13463e-10
Gohir.D13G084600	-4.44573	2.17405	47.6285	5.15145e-12	2.14687e-10
Gohir.A05G026900	1.23964	3.54898	24.8987	6.04246e-07	1.03319e-05
Gohir.A05G186000	1.24036	5.58337	39.1163	3.99302e-10	1.22558e-08
Gohir.A09G129900	1.24047	2.36658	10.2156	0.00139255	0.00924034
Gohir.D11G080350	-3.21575	0.832699	47.5593	5.33645e-12	2.21719e-10
Gohir.D03G069705	-1.22057	6.24057	47.5441	5.37812e-12	2.2328e-10
Gohir.A01G201100	-1.77706	4.44863	47.5368	5.39812e-12	2.2394e-10
Gohir.D02G176200	-2.10947	6.09142	47.5279	5.42271e-12	2.24769e-10
Gohir.A04G091800	1.24131	4.95898	19.0041	1.3044e-05	0.000163083
Gohir.A10G206600	1.24146	3.22741	17.6064	2.71675e-05	0.000311709
Gohir.D05G089900	1.24187	3.30072	18.9258	1.35904e-05	0.000169254
Gohir.D07G100001	-2.37229	2.68861	47.503	5.49185e-12	2.26965e-10
Gohir.A03G142000	1.24269	3.64746	24.8635	6.15355e-07	1.04955e-05
Gohir.D02G177100	-1.71711	5.03879	47.4385	5.67574e-12	2.34209e-10
Gohir.D02G028300	-2.24026	2.74014	47.4337	5.6896e-12	2.34603e-10
Gohir.A01G223200	1.2427	6.32544	40.9131	1.5915e-10	5.19487e-09
Gohir.D03G028400	-1.75221	9.04643	47.3999	5.7887e-12	2.38329e-10
Gohir.D11G075800	1.24286	2.7449	20.0732	7.45336e-06	9.89022e-05
Gohir.D08G108900	-1.9862	7.25619	47.3827	5.83943e-12	2.40055e-10
Gohir.D09G076200	-1.58685	5.07243	47.3774	5.85542e-12	2.40531e-10
Gohir.A03G032400	1.24302	1.71595	12.6447	0.000376636	0.00306476
Gohir.D04G033000	1.24364	2.63493	12.3896	0.000431732	0.0034452
Gohir.D12G277300	-1.31352	6.03005	47.34	5.96825e-12	2.44613e-10
Gohir.A08G207000	-1.85795	7.43431	47.3165	6.04024e-12	2.47377e-10
Gohir.D12G037500	-2.45456	8.90654	47.3049	6.07607e-12	2.48658e-10
Gohir.A13G074900	-2.10041	2.67445	47.2982	6.0969e-12	2.49323e-10
Gohir.A08G036700	1.24387	3.16703	14.7012	0.000125967	0.00118797
Gohir.A09G098900	-3.56572	1.77229	47.2635	6.20568e-12	2.53392e-10
Gohir.D08G217900	1.24447	3.3746	31.3723	2.12999e-08	4.85603e-07
Gohir.D11G123800	1.24503	4.07852	18.0292	2.17546e-05	0.000255703
Gohir.D01G217800	1.24503	3.74735	21.9996	2.72704e-06	4.01008e-05
Gohir.A06G178400	1.24583	1.98996	13.8847	0.000194378	0.00173388
Gohir.A10G135600	-2.88788	0.546729	47.0987	6.75021e-12	2.74571e-10
Gohir.A12G231500	-1.56543	3.65032	47.0974	6.7546e-12	2.74571e-10
Gohir.D06G064000	-1.36756	4.54541	47.0907	6.77769e-12	2.75304e-10
Gohir.A12G255600	-1.4531	4.24654	47.0793	6.81728e-12	2.76706e-10
Gohir.A11G009100	-1.98216	2.72564	47.0719	6.84296e-12	2.77542e-10
Gohir.D05G271900	1.24597	3.88308	21.6041	3.35139e-06	4.82407e-05
Gohir.A05G061600	1.24636	4.24563	12.702	0.000365266	0.0029883
Gohir.D03G139500	1.24712	3.95878	21.6515	3.26959e-06	4.71629e-05
Gohir.D03G154766	1.24731	2.68334	17.042	3.65626e-05	0.000405012
Gohir.A04G027900	1.24733	3.26516	17.5622	2.78068e-05	0.000318172
Gohir.D08G176500	1.2475	2.33535	15.5635	7.97784e-05	0.000799897
Gohir.A05G161100	1.24781	4.54597	26.1781	3.11341e-07	5.66661e-06
Gohir.A06G012875	-2.66356	2.64504	46.9667	7.22049e-12	2.91121e-10
Gohir.A05G088300	-1.49146	3.4343	46.9499	7.28261e-12	2.93409e-10
Gohir.D11G014200	-3.02367	2.03412	46.9291	7.36001e-12	2.96308e-10
Gohir.D05G236300	-2.46489	4.03647	46.9116	7.4262e-12	2.98753e-10
Gohir.A07G013600	1.24788	4.71227	27.2961	1.74564e-07	3.35531e-06
Gohir.D05G358700	-2.32594	2.20995	46.8701	7.58512e-12	3.04696e-10
Gohir.D05G169500	1.24816	4.00867	24.968	5.82912e-07	9.98276e-06
Gohir.A12G035200	-2.56425	8.45857	46.7957	7.87857e-12	3.16018e-10
Gohir.D07G063400	1.24876	3.69308	25.7044	3.97918e-07	7.06544e-06
Gohir.D06G159000	1.249	2.05527	11.9403	0.000549334	0.00422948
Gohir.A05G319400	1.24926	4.24292	28.1063	1.14833e-07	2.2779e-06
Gohir.A07G011600	1.24999	5.29246	26.0221	3.37525e-07	6.09839e-06
Gohir.D02G228000	1.25003	4.47217	38.0545	6.87968e-10	2.02057e-08
Gohir.A12G141700	1.25005	2.99578	22.0792	2.61633e-06	3.87341e-05
Gohir.D08G216400	1.25044	3.07414	13.3787	0.000254492	0.00218467
Gohir.A05G135700	1.2513	6.43588	52.018	5.49928e-13	2.71041e-11
Gohir.D11G308100	-1.81091	4.76773	46.442	9.43727e-12	3.76011e-10
Gohir.A11G035700	1.25142	3.89714	30.7448	2.94294e-08	6.52921e-07
Gohir.A09G066500	1.25195	4.76094	36.3842	1.62012e-09	4.50584e-08
Gohir.A03G050200	-1.65219	4.68074	46.4304	9.49301e-12	3.77443e-10
Gohir.D12G028900	1.25196	2.62442	15.6963	7.43687e-05	0.000754778
Gohir.A01G181700	1.25266	2.67826	11.0736	0.000875674	0.00627994
Gohir.D04G168700	1.25318	4.923	24.5587	7.20817e-07	1.20937e-05
Gohir.D08G224800	1.25326	1.72068	13.9112	0.000191652	0.00171349
Gohir.A05G096600	-1.12253	4.71876	46.3619	9.83089e-12	3.89456e-10
Gohir.A03G202700	1.25372	4.12546	26.8333	2.21782e-07	4.1717e-06
Gohir.A03G102000	1.2538	4.70518	16.2295	5.61145e-05	0.000589603
Gohir.D05G211300	-1.6092	5.42261	46.3162	1.00629e-11	3.97779e-10
Gohir.D12G099700	-3.06448	3.92894	46.257	1.03717e-11	4.0969e-10
Gohir.D02G184800	-1.68397	4.65338	46.2251	1.0542e-11	4.16116e-10
Gohir.D05G324000	1.25457	2.3569	13.2024	0.000279587	0.00237392
Gohir.D12G180400	-1.90284	7.24643	46.1976	1.06905e-11	4.21368e-10
Gohir.D11G207300	-1.39541	3.96321	46.17	1.08424e-11	4.27046e-10
Gohir.D02G238000	1.25547	5.86598	12.837	0.000339833	0.00280592
Gohir.D09G103500	1.25581	3.87479	10.2937	0.00133482	0.00892349
Gohir.D06G204700	1.25585	2.01447	16.4113	5.09791e-05	0.000541595
Gohir.D07G055000	1.2568	4.18962	31.1356	2.40621e-08	5.42004e-07
Gohir.D05G359800	1.25729	4.00988	15.0992	0.000102008	0.000992425
Gohir.D09G163600	1.25736	3.45029	19.1572	1.20385e-05	0.000151905
Gohir.D11G016300	1.25772	3.21766	28.7086	8.41285e-08	1.70925e-06
Gohir.D09G036600	1.25784	1.30396	12.2549	0.000464043	0.00366123
Gohir.A13G032600	-2.02457	3.98533	45.9205	1.23151e-11	4.81915e-10
Gohir.D03G086800	-1.42857	5.12266	45.9064	1.24039e-11	4.8504e-10
Gohir.A08G120600	-2.3208	4.23385	45.9015	1.24351e-11	4.85759e-10
Gohir.A05G194500	1.25784	4.09456	44.2256	2.92629e-11	1.07345e-09
Gohir.D13G190400	1.25799	5.97594	24.4784	7.51457e-07	1.25614e-05
Gohir.D05G364600	-1.26534	7.27504	45.8959	1.24709e-11	4.86266e-10
Gohir.A03G135800	-1.71301	3.7938	45.8832	1.25517e-11	4.89068e-10
Gohir.A07G104700	1.25835	3.87912	29.5508	5.4469e-08	1.14861e-06
Gohir.A11G039300	-1.53194	5.07674	45.8134	1.30068e-11	5.06076e-10
Gohir.A12G103100	1.25879	3.5501	17.5113	2.85611e-05	0.000325506
Gohir.A01G014900	-1.43003	4.61749	45.794	1.31367e-11	5.10404e-10
Gohir.D05G134000	1.25919	4.07213	28.117	1.142e-07	2.26616e-06
Gohir.D06G212300	1.2592	1.58937	12.2111	0.000475053	0.00373082
Gohir.D04G075700	1.25963	2.10966	15.4	8.69888e-05	0.000859965
Gohir.A09G030100	1.25987	4.29751	33.544	6.96701e-09	1.73971e-07
Gohir.A11G008500	-1.45439	4.68099	45.7238	1.36155e-11	5.27127e-10
Gohir.A09G014700	-1.73187	3.87587	45.683	1.39021e-11	5.37842e-10
Gohir.A03G062100	1.26056	3.44609	22.4102	2.20206e-06	3.31764e-05
Gohir.A05G275050	1.26112	4.23292	28.6302	8.76043e-08	1.77129e-06
Gohir.D11G346400	1.26189	3.27334	20.2365	6.84361e-06	9.17491e-05
Gohir.D11G191500	-1.68791	4.23172	45.6601	1.40656e-11	5.42625e-10
Gohir.A13G073600	1.26215	3.04913	17.397	3.03311e-05	0.000342811
Gohir.D12G143900	1.26263	3.29916	25.6634	4.06457e-07	7.19364e-06
Gohir.A12G244900	1.26323	5.60683	29.351	6.03864e-08	1.26023e-06
Gohir.D05G013000	-1.3943	4.67506	45.4811	1.54121e-11	5.92893e-10
Gohir.A10G021500	1.26364	6.53577	39.5626	3.17715e-10	9.9363e-09
Gohir.D01G025500	-2.28865	2.75183	45.4728	1.54773e-11	5.94562e-10
Gohir.D02G175000	1.26413	3.12907	20.4971	5.9721e-06	8.12846e-05
Gohir.D13G212400	1.26435	3.34267	22.6843	1.90923e-06	2.91279e-05
Gohir.D09G158800	1.26528	1.96446	12.1385	0.000493918	0.00386062
Gohir.A13G041400	1.26529	3.38263	17.67	2.62738e-05	0.000302282
Gohir.D10G076000	1.2668	4.93984	11.1266	0.000850975	0.00612619
Gohir.A04G103300	-1.63349	3.00459	45.3363	1.65949e-11	6.34809e-10
Gohir.D05G245300	1.26691	7.065	57.4572	3.45419e-14	2.00737e-12
Gohir.A12G045800	-1.29488	6.29464	45.2353	1.74723e-11	6.67436e-10
Gohir.A01G228600	1.26718	4.94878	36.3494	1.64933e-09	4.58239e-08
Gohir.D05G283400	-3.68141	0.74612	45.2196	1.76131e-11	6.71875e-10
Gohir.D06G108300	1.26753	8.66609	34.7584	3.73262e-09	9.73068e-08
Gohir.A08G219577	1.26815	2.04695	15.5399	8.07833e-05	0.000807996
Gohir.A02G026600	1.2686	4.97971	20.6263	5.58236e-06	7.64572e-05
Gohir.D13G189800	1.26915	3.11481	20.4706	6.05534e-06	8.23148e-05
Gohir.A10G050500	-2.30376	6.17377	45.1783	1.79885e-11	6.83801e-10
Gohir.D02G072500	1.26922	6.49314	15.9839	6.38829e-05	0.00065978
Gohir.A05G346800	-1.565	8.37474	45.1641	1.81197e-11	6.87829e-10
Gohir.A06G206900	-3.56699	1.15159	45.1306	1.84319e-11	6.99195e-10
Gohir.A13G006600	1.26945	3.3302	14.2379	0.00016109	0.00147384
Gohir.A08G238500	1.26992	3.67231	11.4811	0.000703068	0.00522565
Gohir.A03G169600	-0.996693	8.17043	45.1059	1.86667e-11	7.06625e-10
Gohir.A10G235400	-1.50435	4.65683	45.0799	1.89158e-11	7.15559e-10
Gohir.D07G119600	1.2713	2.37582	15.5588	7.99783e-05	0.000801121
Gohir.D05G281700	1.27146	4.45143	26.7696	2.29219e-07	4.30119e-06
Gohir.D11G217300	-1.68922	5.12017	44.984	1.98656e-11	7.49925e-10
Gohir.A11G027400	1.27156	8.1761	50.6674	1.09422e-12	5.11114e-11
Gohir.A05G310300	1.27166	4.00739	23.2723	1.40613e-06	2.21148e-05
Gohir.D05G356001	-3.02777	1.69824	44.9135	2.05929e-11	7.75771e-10
Gohir.D04G162400	-1.98276	5.50265	44.8873	2.08705e-11	7.85684e-10
Gohir.D13G066900	-4.20422	1.44362	44.8776	2.0974e-11	7.89038e-10
Gohir.D11G161000	1.27203	3.67344	33.1044	8.73393e-09	2.13687e-07
Gohir.A12G246400	1.27231	2.65886	21.3496	3.82699e-06	5.43264e-05
Gohir.D01G178100	-2.20802	1.55242	44.8341	2.14458e-11	8.05119e-10
Gohir.D13G201750	1.27249	2.72635	13.0143	0.000309129	0.00258648
Gohir.A06G189700	1.27365	2.01803	13.9829	0.000184485	0.00165778
Gohir.A08G179400	-1.68493	4.21147	44.8092	2.17204e-11	8.13748e-10
Gohir.A02G159000	-4.29199	1.79894	44.8019	2.18015e-11	8.16223e-10
Gohir.A05G019700	-1.57926	7.32681	44.7902	2.19321e-11	8.20548e-10
Gohir.A03G203000	-1.75552	3.54252	44.7161	2.2778e-11	8.51613e-10
Gohir.A09G218000	1.2739	4.97636	49.0708	2.4689e-12	1.08359e-10
Gohir.D01G160600	1.27391	2.55212	16.4682	4.94735e-05	0.000528276
Gohir.A06G012000	1.27451	5.293	48.6151	3.11464e-12	1.34534e-10
Gohir.D13G210300	1.27471	3.45994	15.9591	6.47259e-05	0.000667476
Gohir.A01G171700	1.27572	2.01384	13.6396	0.000221469	0.00194154
Gohir.A06G058500	-2.66408	2.21519	44.5798	2.44199e-11	9.09257e-10
Gohir.A03G215200	-1.59214	3.52582	44.5761	2.44664e-11	9.10369e-10
Gohir.A03G037725	-2.48007	2.76669	44.5745	2.4486e-11	9.10474e-10
Gohir.D11G296744	-2.05165	2.69722	44.5658	2.45949e-11	9.13902e-10
Gohir.D08G212500	-1.65634	2.98012	44.5604	2.46627e-11	9.15796e-10
Gohir.A05G140200	-1.74645	3.66388	44.5067	2.53487e-11	9.40629e-10
Gohir.A06G137000	1.27616	4.31002	23.7763	1.08209e-06	1.7467e-05
Gohir.A12G245500	1.27662	2.45228	12.06	0.00051515	0.00400361
Gohir.A04G084600	-3.09878	1.77958	44.4042	2.67109e-11	9.89157e-10
Gohir.A12G139900	1.27755	5.44106	22.753	1.8422e-06	2.82e-05
Gohir.D07G233800	-2.01252	2.4707	44.3817	2.70203e-11	9.99256e-10
Gohir.A03G000900	1.27757	2.61563	16.5074	4.846e-05	0.000518218
Gohir.A09G218100	1.27762	5.86098	16.1837	5.74859e-05	0.000601807
Gohir.A01G173800	-1.39332	6.3725	44.3519	2.74344e-11	1.01251e-09
Gohir.A09G025300	-2.66737	1.88306	44.3129	2.79863e-11	1.03218e-09
Gohir.A02G173600	1.27798	3.19073	11.7772	0.00059962	0.00455362
Gohir.A05G149800	-2.75066	4.01254	44.3073	2.80667e-11	1.03374e-09
Gohir.A07G084327	1.27815	7.21869	11.0072	0.000907581	0.00646793
Gohir.A08G125800	1.27842	3.21892	25.3454	4.79285e-07	8.34705e-06
Gohir.D05G356866	-2.29288	3.45464	44.2706	2.85974e-11	1.05116e-09
Gohir.A07G138800	-1.39321	6.05402	44.2513	2.88819e-11	1.06091e-09
Gohir.D11G008433	1.279	3.46487	29.6572	5.15604e-08	1.09533e-06
Gohir.D09G212200	1.27908	2.28698	15.9348	6.55634e-05	0.000674963
Gohir.D11G056400	-1.4903	3.71432	44.1852	2.98733e-11	1.0946e-09
Gohir.D09G224900	-1.84523	4.54074	44.1848	2.98795e-11	1.0946e-09
Gohir.D09G016000	-1.35659	3.90784	44.1537	3.03583e-11	1.11139e-09
Gohir.D10G052000	-2.86753	5.84502	44.1481	3.04446e-11	1.1138e-09
Gohir.D11G230900	1.27914	1.57889	10.5506	0.00116149	0.00794704
Gohir.A01G071700	1.27966	2.75251	14.9835	0.000108453	0.00104377
Gohir.A02G035200	1.27972	6.32965	25.4243	4.60089e-07	8.04359e-06
Gohir.A05G366900	-2.11558	5.02457	44.0614	3.18242e-11	1.16116e-09
Gohir.1Z049441	-2.90439	3.86076	44.0443	3.21029e-11	1.17054e-09
Gohir.A12G001500	1.27974	5.64897	36.1535	1.82374e-09	5.03105e-08
Gohir.D05G199600	1.28043	2.61274	17.8347	2.40955e-05	0.000279878
Gohir.A13G126300	1.28091	3.99145	31.2763	2.2379e-08	5.08291e-07
Gohir.A12G133100	-1.94844	3.34097	43.9667	3.34011e-11	1.21463e-09
Gohir.A11G081900	-3.40825	3.39366	43.9582	3.35458e-11	1.21908e-09
Gohir.D10G248300	-1.5439	5.14692	43.9441	3.37883e-11	1.22707e-09
Gohir.D02G095600	1.28094	3.31232	31.238	2.28257e-08	5.17146e-07
Gohir.A02G052900	-1.46516	6.36549	43.9276	3.40755e-11	1.23585e-09
Gohir.A04G141500	-1.33946	6.17964	43.9171	3.42578e-11	1.24164e-09
Gohir.A03G173000	-1.5876	6.7808	43.9038	3.44917e-11	1.24929e-09
Gohir.D09G115700	-1.81611	4.96366	43.8966	3.46195e-11	1.25308e-09
Gohir.A05G378900	1.28134	4.99243	46.4918	9.20031e-12	3.67412e-10
Gohir.D03G073600	-3.29269	2.73224	43.8382	3.56681e-11	1.28933e-09
Gohir.D07G011700	1.28142	3.5744	22.8418	1.75901e-06	2.71092e-05
Gohir.A11G258450	-1.28275	5.75874	43.777	3.68002e-11	1.32849e-09
Gohir.D05G231000	1.28145	6.47544	65.8473	4.87257e-16	3.65349e-14
Gohir.A08G161700	1.28153	5.8677	45.2159	1.76468e-11	6.72689e-10
Gohir.A01G004100	1.28252	2.02598	11.0043	0.000909009	0.00647725
Gohir.D01G100200	-1.5812	3.87619	43.6968	3.8339e-11	1.38038e-09
Gohir.A02G149901	-2.06551	2.83916	43.664	3.89874e-11	1.4028e-09
Gohir.A07G077300	-2.33076	5.78688	43.66	3.90678e-11	1.40477e-09
Gohir.A11G189400	-1.39267	5.23414	43.6526	3.92155e-11	1.40915e-09
Gohir.A11G055400	1.28306	4.02011	19.9927	7.7738e-06	0.000102779
Gohir.D08G199200	1.28309	1.27243	10.4832	0.00120465	0.00819398
Gohir.A08G175600	-2.47966	2.3452	43.6301	3.96694e-11	1.42264e-09
Gohir.A09G097600	-1.32811	6.29439	43.577	4.07596e-11	1.46078e-09
Gohir.D08G087300	1.28317	2.54407	12.5343	0.000399549	0.00322712
Gohir.A05G319900	-2.29434	3.88051	43.5295	4.17622e-11	1.49475e-09
Gohir.D05G088200	-2.24183	2.74446	43.5267	4.18215e-11	1.49589e-09
Gohir.D06G204100	1.28427	3.28687	29.342	6.06675e-08	1.26513e-06
Gohir.A07G011900	1.28429	4.51171	34.9695	3.34908e-09	8.79393e-08
Gohir.D01G042764	1.28464	7.71151	21.6994	3.18889e-06	4.61998e-05
Gohir.D12G074400	-2.50533	4.49304	43.4493	4.35077e-11	1.55212e-09
Gohir.D07G178000	1.28509	2.72908	19.5711	9.69254e-06	0.000124817
Gohir.D08G170600	-1.70472	4.41441	43.3887	4.48762e-11	1.59885e-09
Gohir.D09G161300	1.28566	4.3184	17.1266	3.49687e-05	0.000389334
Gohir.A03G194100	1.28591	4.37715	13.1645	0.000285309	0.00241357
Gohir.A03G130500	-1.68977	3.23487	43.3097	4.67259e-11	1.6615e-09
Gohir.D12G254800	-3.17162	3.1434	43.3062	4.68098e-11	1.6634e-09
Gohir.D04G144800	1.28665	5.32575	38.1166	6.66422e-10	1.9594e-08
Gohir.A07G022233	1.28671	5.36515	33.1307	8.61688e-09	2.11203e-07
Gohir.A11G175900	-1.70175	4.68577	43.2856	4.73058e-11	1.67774e-09
Gohir.D03G132800	-1.79658	7.85623	43.2671	4.77549e-11	1.69257e-09
Gohir.D07G177500	1.28726	6.88393	68.5158	1.25863e-16	1.00452e-14
Gohir.A05G228600	1.28754	6.33585	56.3389	6.09969e-14	3.41026e-12
Gohir.D05G061200	-2.08945	7.21825	43.2171	4.899e-11	1.73261e-09
Gohir.D11G081000	-2.73152	1.78405	43.2163	4.90117e-11	1.73261e-09
Gohir.D11G140901	-2.50697	6.31137	43.1933	4.95892e-11	1.75188e-09
Gohir.A06G132100	-2.96878	1.32368	43.1701	5.01826e-11	1.7717e-09
Gohir.A01G035600	1.28761	4.81918	35.1676	3.02516e-09	8.00896e-08
Gohir.A10G091500	-1.32114	4.43137	43.097	5.20928e-11	1.83676e-09
Gohir.D10G064400	1.28822	7.47296	60.3675	7.87017e-15	5.03534e-13
Gohir.D12G097300	1.2883	4.09477	22.2101	2.44382e-06	3.64075e-05
Gohir.A09G124400	1.28834	5.20773	15.4792	8.34173e-05	0.000831035
Gohir.D13G209800	1.2885	5.91075	29.2835	6.25269e-08	1.29992e-06
Gohir.D07G228100	1.28884	1.87142	10.7967	0.00101679	0.00711869
Gohir.D12G170900	1.28895	4.25696	30.0033	4.31318e-08	9.32259e-07
Gohir.A07G205400	1.29	3.29643	25.846	3.69773e-07	6.61743e-06
Gohir.D05G224000	-1.40599	4.90695	42.908	5.7377e-11	2.01266e-09
Gohir.D12G020300	-1.52756	4.28053	42.9061	5.74316e-11	2.01328e-09
Gohir.A07G142300	-1.49286	5.02074	42.8984	5.76587e-11	2.01994e-09
Gohir.A09G196300	1.29083	2.30615	10.9413	0.000940464	0.0066648
Gohir.A12G073100	1.29168	4.81585	19.2612	1.13998e-05	0.000144481
Gohir.A12G085500	-2.7232	2.35505	42.8336	5.95993e-11	2.08391e-09
Gohir.D11G081200	1.2918	3.09683	19.6098	9.49797e-06	0.000122485
Gohir.A03G196600	1.29254	3.52477	24.1804	8.77212e-07	1.44552e-05
Gohir.D06G070500	-2.22981	2.12021	42.798	6.06948e-11	2.11814e-09
Gohir.A02G101700	1.29282	2.02199	11.6963	0.000626237	0.00473202
Gohir.A06G023900	1.29297	3.99707	15.0668	0.000103771	0.00100724
Gohir.A07G217000	-2.41535	4.80306	42.756	6.20103e-11	2.1595e-09
Gohir.D07G137100	1.29303	1.93994	18.4441	1.7496e-05	0.000211094
Gohir.A03G013900	1.29334	3.31585	19.8141	8.53491e-06	0.00011165
Gohir.A13G203300	-2.00183	2.70231	42.7059	6.36193e-11	2.2117e-09
Gohir.D09G216700	-1.18142	4.24213	42.6569	6.52355e-11	2.26645e-09
Gohir.D04G146551	-3.98301	1.57258	42.6067	6.69311e-11	2.32387e-09
Gohir.D06G102000	-2.00801	2.92282	42.5803	6.78385e-11	2.35388e-09
Gohir.D06G054900	-2.0548	3.7599	42.5641	6.84017e-11	2.37191e-09
Gohir.A10G183400	1.29344	3.96179	34.333	4.64435e-09	1.19138e-07
Gohir.D10G030700	1.29414	1.57217	10.8092	0.00100997	0.00707642
Gohir.A12G050400	-2.09038	4.39499	42.5305	6.95876e-11	2.40829e-09
Gohir.D12G005600	-1.43614	4.29436	42.5294	6.96274e-11	2.40829e-09
Gohir.D07G143900	-1.71406	5.04796	42.4976	7.07705e-11	2.44627e-09
Gohir.D11G335900	1.29439	2.15065	12.6704	0.000371495	0.00302971
Gohir.A07G181180	-2.3992	1.82191	42.4266	7.33847e-11	2.53342e-09
Gohir.D12G205200	-2.07041	2.9992	42.42	7.3634e-11	2.54042e-09
Gohir.A07G193300	1.29475	2.88309	13.7136	0.000212902	0.00187822
Gohir.A06G164600	1.29542	4.46732	31.555	1.93869e-08	4.45718e-07
Gohir.A02G042800	1.29567	2.88938	22.2854	2.34985e-06	3.51517e-05
Gohir.D13G160400	1.2959	5.1401	18.9862	1.31664e-05	0.000164425
Gohir.A06G032668	1.29651	2.60082	20.5825	5.71145e-06	7.80685e-05
Gohir.D07G148100	-1.72555	5.13038	42.2855	7.88754e-11	2.71096e-09
Gohir.A11G268400	1.2985	4.98021	35.7966	2.19031e-09	5.95491e-08
Gohir.A09G214700	1.29851	6.2539	65.2327	6.65561e-16	4.87639e-14
Gohir.D05G360400	1.29887	5.13269	21.7371	3.12682e-06	4.53555e-05
Gohir.A01G046300	1.29895	1.24929	10.7841	0.00102377	0.00716019
Gohir.A10G027601	1.30043	3.28718	11.0264	0.000898248	0.00641651
Gohir.A05G029601	-2.21479	2.04506	42.2361	8.08927e-11	2.76981e-09
Gohir.D12G012600	1.3009	5.01095	46.1152	1.115e-11	4.37896e-10
Gohir.D13G232300	1.30094	3.10209	33.3001	7.89783e-09	1.9507e-07
Gohir.D05G108500	1.30148	3.10616	20.7939	5.11459e-06	7.06542e-05
Gohir.A02G001900	1.30238	6.3821	46.1079	1.11916e-11	4.39212e-10
Gohir.D11G045800	-1.39147	4.40753	42.182	8.316e-11	2.83853e-09
Gohir.D09G071500	1.30294	4.91486	27.9044	1.27463e-07	2.50744e-06
Gohir.D02G174000	-1.79126	5.27767	42.1506	8.45079e-11	2.88093e-09
Gohir.A08G186000	-2.98404	1.76056	42.1363	8.51298e-11	2.90032e-09
Gohir.A11G023000	-1.66805	3.8638	42.1146	8.60772e-11	2.93076e-09
Gohir.D12G225800	-2.73132	1.64688	42.1063	8.64436e-11	2.9414e-09
Gohir.D06G033800	1.3038	1.32654	16.2967	5.41571e-05	0.000571459
Gohir.A02G076700	-1.43402	4.18737	42.0687	8.81206e-11	2.99473e-09
Gohir.A07G102700	-1.63695	6.50905	42.0614	8.84527e-11	3.00414e-09
Gohir.A01G200850	1.30391	6.0838	33.3652	7.63792e-09	1.8925e-07
Gohir.D02G172300	-1.36166	4.89637	41.9962	9.14493e-11	3.10205e-09
Gohir.A07G203550	-4.69387	1.33716	41.9899	9.17441e-11	3.11011e-09
Gohir.A11G128700	-1.69721	3.23813	41.9366	9.42831e-11	3.1942e-09
Gohir.D13G164900	-1.08253	4.99	41.9353	9.43445e-11	3.19429e-09
Gohir.D12G139600	-2.2426	6.4409	41.9151	9.53259e-11	3.22552e-09
Gohir.A13G002700	1.30423	6.78786	39.3551	3.53336e-10	1.0981e-08
Gohir.D10G024900	1.30464	1.92646	14.7799	0.000120818	0.00114697
Gohir.A12G051700	-2.44152	3.34869	41.8336	9.93823e-11	3.35652e-09
Gohir.A10G012432	-1.8866	4.55735	41.8241	9.98662e-11	3.37078e-09
Gohir.A01G111600	1.3051	3.14268	16.4569	4.97696e-05	0.000530918
Gohir.A11G079600	-3.14278	1.69544	41.7517	1.03634e-10	3.49364e-09
Gohir.A06G101400	-1.32463	7.05859	41.7228	1.05177e-10	3.54346e-09
Gohir.A01G192900	-1.68637	3.95834	41.7149	1.05601e-10	3.55555e-09
Gohir.A03G035033	-2.56623	6.82103	41.7049	1.0614e-10	3.5715e-09
Gohir.D11G004801	1.30584	5.82408	45.84	1.28314e-11	4.99608e-10
Gohir.A08G180000	1.30598	2.14826	14.7415	0.000123304	0.0011661
Gohir.D11G018700	1.30626	3.92538	46.1582	1.09082e-11	4.29326e-10
Gohir.A12G078000	1.3064	1.51986	13.4039	0.0002511	0.00216099
Gohir.A13G025400	-1.22983	3.29554	41.6656	1.08299e-10	3.6329e-09
Gohir.D03G058700	1.30648	3.40396	18.609	1.60458e-05	0.000195327
Gohir.A12G267200	1.30751	5.53289	31.4721	2.02326e-08	4.63209e-07
Gohir.A05G354100	1.30796	6.04277	45.7434	1.34802e-11	5.22261e-10
Gohir.A05G205200	1.30848	8.03411	45.6676	1.4012e-11	5.41325e-10
Gohir.A11G008800	-1.9324	3.11448	41.6222	1.10731e-10	3.70312e-09
Gohir.D09G202800	-1.7066	6.25402	41.5938	1.1235e-10	3.75494e-09
Gohir.D02G189500	-1.40959	6.08902	41.5697	1.13742e-10	3.79913e-09
Gohir.A05G366800	-1.35732	3.77611	41.5501	1.14887e-10	3.83502e-09
Gohir.D09G156975	1.30994	3.80533	35.8696	2.10977e-09	5.75315e-08
Gohir.D09G232600	1.31171	3.48866	32.1778	1.40693e-08	3.32724e-07
Gohir.A10G210400	1.31203	6.47682	47.4767	5.56602e-12	2.29856e-10
Gohir.A03G138500	1.31204	3.49056	22.8266	1.77294e-06	2.7293e-05
Gohir.A05G265300	-1.17668	5.26508	41.4878	1.18609e-10	3.94719e-09
Gohir.A08G039700	-1.4108	6.40112	41.3709	1.2592e-10	4.18792e-09
Gohir.D02G029600	1.31313	2.43786	14.7834	0.00012059	0.00114521
Gohir.A07G150200	-1.4031	4.03044	41.3495	1.27305e-10	4.22885e-09
Gohir.A06G063700	-1.41706	2.99754	41.3399	1.27934e-10	4.24713e-09
Gohir.A11G306700	1.31315	3.06598	17.5307	2.82707e-05	0.000322804
Gohir.A02G135500	-1.52601	5.32344	41.3274	1.28749e-10	4.26901e-09
Gohir.D07G227700	1.31335	2.30969	18.1514	2.04021e-05	0.000241454
Gohir.D11G153100	1.31342	1.83657	11.4212	0.000726096	0.00536826
Gohir.D10G154400	-1.77219	2.2537	41.2973	1.30751e-10	4.32747e-09
Gohir.D08G077300	1.31394	2.69518	16.6385	4.52234e-05	0.00048854
Gohir.D01G178800	-1.60739	5.42882	41.2301	1.35324e-10	4.47339e-09
Gohir.D03G054000	1.31495	3.83257	22.9859	1.63191e-06	2.53366e-05
Gohir.A02G056600	1.31585	3.88855	35.5469	2.48988e-09	6.67943e-08
Gohir.D13G025400	1.31603	2.51923	15.1158	0.000101114	0.000984782
Gohir.D06G206100	1.31665	1.47359	10.8964	0.000963536	0.00679737
Gohir.D12G261800	-2.54497	4.32078	41.1826	1.38653e-10	4.5696e-09
Gohir.D05G146000	1.31691	2.22165	16.4342	5.03693e-05	0.000536475
Gohir.A12G189800	-2.21895	2.20983	41.1447	1.41367e-10	4.65341e-09
Gohir.A03G183400	-1.47864	6.53046	41.139	1.41782e-10	4.66426e-09
Gohir.A02G063900	-1.41993	6.53236	41.1345	1.42106e-10	4.67211e-09
Gohir.A05G215000	1.31757	6.26468	44.9728	1.99792e-11	7.53694e-10
Gohir.A09G224500	1.31797	4.76548	44.6036	2.41249e-11	8.98888e-10
Gohir.D05G118600	1.31839	6.98033	45.1827	1.79479e-11	6.82736e-10
Gohir.D11G312100	-1.95929	3.63515	41.06	1.4763e-10	4.84203e-09
Gohir.D03G006300	1.31919	2.97276	24.3254	8.13582e-07	1.3517e-05
Gohir.A13G155500	1.31992	5.84838	24.4727	7.53716e-07	1.25914e-05
Gohir.D11G107000	-1.79024	4.66838	40.9514	1.56066e-10	5.1095e-09
Gohir.A04G084500	-2.09011	3.73061	40.9412	1.56876e-10	5.13292e-09
Gohir.A07G080800	1.32044	2.10506	16.6545	4.48447e-05	0.000484985
Gohir.D12G059700	-1.85243	3.57949	40.9252	1.58165e-10	5.16892e-09
Gohir.A12G154200	-1.41396	5.13139	40.9237	1.58287e-10	5.1698e-09
Gohir.A09G163700	1.32182	1.1384	12.7007	0.000365511	0.00298985
Gohir.D09G181200	-1.68381	3.99729	40.9048	1.59825e-10	5.21378e-09
Gohir.D10G214400	1.32187	5.81027	36.6912	1.38405e-09	3.88495e-08
Gohir.A01G178500	1.3226	2.7305	18.1933	1.99575e-05	0.000236913
Gohir.A03G179800	-3.00262	1.85766	40.8966	1.60499e-10	5.22638e-09
Gohir.A11G275400	1.32276	2.66026	11.0931	0.000866482	0.00622416
Gohir.D10G164500	-1.23066	5.91072	40.8661	1.63026e-10	5.30233e-09
Gohir.A09G224400	1.3233	6.10272	24.0481	9.39609e-07	1.5395e-05
Gohir.A13G084300	-2.41875	2.14286	40.8294	1.66115e-10	5.39635e-09
Gohir.D13G064600	1.32355	4.60796	35.9909	1.9824e-09	5.43302e-08
Gohir.A03G060100	-2.40429	2.0396	40.7967	1.68918e-10	5.48089e-09
Gohir.D06G010901	1.32357	2.56661	12.437	0.000420909	0.00337216
Gohir.D10G228900	1.32394	3.36366	29.6215	5.25181e-08	1.11134e-06
Gohir.A03G125900	-2.65538	2.64375	40.6922	1.78199e-10	5.77173e-09
Gohir.A09G106800	1.32429	3.40428	15.1031	0.000101796	0.000990537
Gohir.D04G184100	-2.50698	2.92066	40.6458	1.82476e-10	5.90322e-09
Gohir.D08G217200	-1.6977	7.0359	40.5767	1.89045e-10	6.11213e-09
Gohir.D01G020600	1.32471	3.47468	26.7272	2.34297e-07	4.38893e-06
Gohir.A05G130500	-1.88448	3.28604	40.5419	1.92441e-10	6.21128e-09
Gohir.D07G088000	1.32511	7.64734	11.1785	0.000827509	0.00598424
Gohir.A05G229700	-1.69377	4.43951	40.5259	1.94031e-10	6.25846e-09
Gohir.A09G161500	-1.07652	6.66899	40.5121	1.95404e-10	6.29903e-09
Gohir.D08G096750	1.32576	2.73253	28.6811	8.53323e-08	1.73143e-06
Gohir.A13G086000	1.32627	1.90864	22.1715	2.49349e-06	3.70665e-05
Gohir.D02G219000	1.3263	6.54821	41.6379	1.09842e-10	3.68241e-09
Gohir.D02G179632	1.32635	5.26171	47.1715	6.50401e-12	2.64978e-10
Gohir.D12G206200	-1.60232	4.84231	40.4063	2.06279e-10	6.63001e-09
Gohir.A07G148700	1.32636	2.70134	17.3948	3.03648e-05	0.00034305
Gohir.A13G205201	1.32681	4.46592	27.033	2.00016e-07	3.80295e-06
Gohir.D02G174900	-1.89744	3.78449	40.2646	2.21796e-10	7.11613e-09
Gohir.A04G079700	-2.17864	3.05731	40.2188	2.27053e-10	7.28051e-09
Gohir.A03G204600	1.32681	2.23917	19.2396	1.15298e-05	0.00014596
Gohir.D07G011400	1.32683	4.72339	41.538	1.15604e-10	3.85189e-09
Gohir.D06G139000	-1.34232	4.68815	40.1543	2.34677e-10	7.51175e-09
Gohir.A02G114700	1.32691	2.21171	12.6476	0.000376048	0.00306088
Gohir.A04G001500	-1.37073	4.46985	40.138	2.3664e-10	7.56567e-09
Gohir.D10G081300	-1.22679	4.36051	40.1077	2.40341e-10	7.67951e-09
Gohir.A03G035400	-1.90618	7.77286	40.1034	2.40865e-10	7.69172e-09
Gohir.D12G175800	-2.24858	2.38098	40.102	2.41047e-10	7.69304e-09
Gohir.D04G121800	-2.37486	2.59874	40.0611	2.46138e-10	7.85091e-09
Gohir.D05G170200	-2.48145	1.84208	40.042	2.48556e-10	7.92342e-09
Gohir.A02G145100	1.32722	4.90194	17.351	3.10732e-05	0.000350545
Gohir.D07G002600	-1.19288	4.67285	39.9991	2.54083e-10	8.09013e-09
Gohir.D07G022100	1.32813	4.73578	59.686	1.11263e-14	7.00351e-13
Gohir.D12G236600	-1.74435	7.09446	39.9839	2.5607e-10	8.14308e-09
Gohir.D11G079100	1.32831	3.68381	25.0171	5.68229e-07	9.74968e-06
Gohir.D07G197900	-2.34973	1.94381	39.9699	2.5791e-10	8.19286e-09
Gohir.D13G162200	1.3284	2.6062	14.6104	0.000132185	0.00123977
Gohir.D10G052100	-1.63686	3.17789	39.9225	2.64242e-10	8.38422e-09
Gohir.D01G171900	-1.25296	5.89085	39.919	2.64718e-10	8.39445e-09
Gohir.D10G061800	-1.7166	3.71658	39.9144	2.65343e-10	8.40936e-09
Gohir.A07G113200	-2.48609	3.86219	39.8915	2.68463e-10	8.5033e-09
Gohir.D06G049301	-1.67546	3.64098	39.8703	2.71403e-10	8.59145e-09
Gohir.D10G159500	1.32926	3.45965	30.5777	3.20753e-08	7.07305e-07
Gohir.D05G239700	-1.29501	5.92636	39.858	2.73111e-10	8.633e-09
Gohir.D09G200700	-2.93558	3.17055	39.8574	2.73191e-10	8.633e-09
Gohir.D01G027800	1.32964	2.80404	14.1894	0.0001653	0.00150706
Gohir.D12G112600	1.32975	4.86379	47.9028	4.47873e-12	1.88525e-10
Gohir.D01G074300	1.33001	2.37873	12.8943	0.000329576	0.00273365
Gohir.A03G122000	1.33144	2.43515	12.862	0.000335319	0.0027741
Gohir.D07G037700	-1.51195	3.79528	39.7437	2.89573e-10	9.12424e-09
Gohir.D08G152600	-1.70885	2.72179	39.7359	2.90737e-10	9.15561e-09
Gohir.A08G189700	-2.79521	2.15701	39.7182	2.93381e-10	9.23355e-09
Gohir.D12G111300	-3.47708	5.00519	39.7067	2.95108e-10	9.28255e-09
Gohir.A05G194800	-1.35839	3.48586	39.7022	2.95788e-10	9.29857e-09
Gohir.D09G215200	-1.68767	7.33076	39.6949	2.96903e-10	9.32823e-09
Gohir.A08G232200	-1.46679	5.87511	39.6863	2.98204e-10	9.36371e-09
Gohir.A08G199100	-1.5563	4.12244	39.6716	3.00461e-10	9.42914e-09
Gohir.A04G021360	1.33167	8.11313	55.8179	7.95049e-14	4.37767e-12
Gohir.A07G088200	1.33185	3.27645	28.2918	1.04339e-07	2.08491e-06
Gohir.A05G107200	-2.38415	1.69644	39.6086	3.10313e-10	9.72152e-09
Gohir.D05G321000	1.33194	3.02096	13.3652	0.000256338	0.00219686
Gohir.D11G022600	-1.78832	3.4509	39.5709	3.16368e-10	9.89984e-09
Gohir.A13G181800	1.33421	4.0632	39.1952	3.83487e-10	1.1817e-08
Gohir.D03G104800	1.33426	7.61529	55.8532	7.809e-14	4.30847e-12
Gohir.D06G147400	-1.32859	6.45468	39.4518	3.36252e-10	1.0504e-08
Gohir.D11G268000	1.3357	3.66706	48.0386	4.17909e-12	1.76724e-10
Gohir.A12G199000	-1.48134	6.68314	39.4178	3.4217e-10	1.06766e-08
Gohir.A03G190700	1.33578	2.72411	10.7552	0.00103986	0.00725231
Gohir.D04G090100	-1.12571	5.9784	39.4095	3.43613e-10	1.07094e-08
Gohir.D02G140400	-1.04089	6.22025	39.4062	3.44194e-10	1.07213e-08
Gohir.D09G074800	-1.37021	7.22597	39.3882	3.47396e-10	1.08149e-08
Gohir.A09G090300	1.33747	3.08463	18.6857	1.54135e-05	0.000188598
Gohir.D08G055700	1.33773	3.94409	28.9126	7.572e-08	1.55523e-06
Gohir.A08G155800	1.33797	2.07078	14.9475	0.000110546	0.00106148
Gohir.D02G180550	-2.23463	3.08693	39.3367	3.56678e-10	1.10785e-08
Gohir.D10G045600	-1.49382	4.90428	39.3316	3.57602e-10	1.10979e-08
Gohir.D01G175300	-1.90324	3.40079	39.331	3.57709e-10	1.10979e-08
Gohir.A12G159500	-1.62486	3.53695	39.283	3.66617e-10	1.13679e-08
Gohir.A11G036200	1.33804	4.44054	43.4577	4.33226e-11	1.54654e-09
Gohir.D09G217500	1.33892	4.5541	31.5679	1.92583e-08	4.42949e-07
Gohir.A10G167100	1.33927	2.54054	16.5807	4.66225e-05	0.000501369
Gohir.D07G159800	-1.39453	5.50811	39.2652	3.69979e-10	1.1446e-08
Gohir.D07G069800	-1.32119	5.17718	39.2638	3.70248e-10	1.14479e-08
Gohir.D09G182800	1.33959	4.10246	32.8115	1.01543e-08	2.45792e-07
Gohir.A11G289700	1.34016	5.23132	35.1216	3.0975e-09	8.1806e-08
Gohir.A13G144200	-3.0524	2.096	39.2313	3.76453e-10	1.162e-08
Gohir.A10G040400	1.34102	2.34168	19.0145	1.29732e-05	0.000162347
Gohir.D11G311680	-2.14076	2.67847	39.1966	3.83203e-10	1.18149e-08
Gohir.A06G087300	1.34129	2.77613	11.385	0.000740398	0.0054555
Gohir.A09G149800	1.34163	7.96566	68.3253	1.38628e-16	1.10318e-14
Gohir.A09G033600	1.34295	5.84968	45.1149	1.85805e-11	7.03853e-10
Gohir.D12G090000	1.34402	4.12699	41.676	1.07725e-10	3.6181e-09
Gohir.A02G100300	1.34445	4.3694	36.5412	1.49471e-09	4.18266e-08
Gohir.A01G222000	1.34453	4.36742	15.4247	8.58608e-05	0.000850975
Gohir.D10G027800	1.34574	3.59516	24.2597	8.41806e-07	1.39349e-05
Gohir.D11G127200	1.34597	1.55646	14.9335	0.000111366	0.00106822
Gohir.A11G258000	1.34612	4.1985	41.3669	1.26175e-10	4.19386e-09
Gohir.A03G078424	-1.88317	2.9675	39.0864	4.05465e-10	1.2431e-08
Gohir.A11G070600	1.34622	2.45216	18.5171	1.68391e-05	0.000204208
Gohir.D06G037500	1.34637	2.29186	14.7564	0.00012233	0.0011587
Gohir.A05G158400	1.34693	3.5511	25.9312	3.53808e-07	6.35676e-06
Gohir.D04G142800	-1.27006	6.85576	39.049	4.1331e-10	1.26431e-08
Gohir.A13G205100	1.34705	6.90055	47.5944	5.24177e-12	2.17995e-10
Gohir.A05G257700	-1.91368	2.44786	39.0388	4.15465e-10	1.26947e-08
Gohir.D10G050000	1.34711	5.74713	22.4488	2.15817e-06	3.25794e-05
Gohir.D10G005500	-1.44539	4.35313	38.9686	4.30667e-10	1.31445e-08
Gohir.A12G271200	1.34781	2.88062	28.8473	7.83142e-08	1.60307e-06
Gohir.A05G232100	-1.17826	5.50892	38.9378	4.37516e-10	1.33386e-08
Gohir.D04G162200	-1.46197	3.73502	38.9244	4.40545e-10	1.34234e-08
Gohir.D05G356100	-2.48463	3.838	38.9179	4.42e-10	1.34603e-08
Gohir.D02G043700	1.34808	1.56418	12.152	0.000490364	0.00383559
Gohir.A11G268200	1.34888	6.60031	52.5534	4.18709e-13	2.09975e-11
Gohir.A11G284300	-1.20227	4.19185	38.8691	4.5319e-10	1.37779e-08
Gohir.A12G183000	-1.96098	2.12615	38.8352	4.61144e-10	1.40119e-08
Gohir.A05G010500	-1.11235	3.80764	38.8181	4.65198e-10	1.41273e-08
Gohir.D11G037800	1.34889	5.34919	62.1153	3.23917e-15	2.19342e-13
Gohir.D07G187400	-1.43561	6.55989	38.7791	4.74573e-10	1.43959e-08
Gohir.D05G156600	-1.77475	4.8828	38.7744	4.75729e-10	1.4423e-08
Gohir.A06G026400	-1.64742	5.04164	38.7482	4.82158e-10	1.46097e-08
Gohir.A03G114700	-1.20678	5.02977	38.7429	4.8346e-10	1.4641e-08
Gohir.D08G168700	1.3489	5.7034	38.8845	4.49629e-10	1.36773e-08
Gohir.A07G136400	1.3491	3.20963	25.8496	3.69076e-07	6.60712e-06
Gohir.A05G150700	-2.68612	2.21238	38.7018	4.93763e-10	1.49282e-08
Gohir.A11G284200	-1.38388	3.66184	38.6931	4.95968e-10	1.49865e-08
Gohir.D10G035400	1.34927	4.49932	58.5124	2.02015e-14	1.22302e-12
Gohir.D13G170100	1.34936	2.11147	11.1683	0.000832049	0.00601217
Gohir.D10G160800	1.35035	3.33756	28.8031	8.01226e-08	1.63492e-06
Gohir.D10G071700	-1.33358	3.6608	38.6427	5.08926e-10	1.53441e-08
Gohir.D11G291900	1.35094	0.0357729	11.2056	0.000815494	0.0059145
Gohir.D11G124300	-1.70974	3.09026	38.6056	5.18712e-10	1.56218e-08
Gohir.A07G163500	1.35104	2.7067	22.2074	2.44726e-06	3.64488e-05
Gohir.A05G081900	-1.25582	4.09536	38.5615	5.30547e-10	1.59606e-08
Gohir.D12G201100	-1.11677	5.21076	38.5568	5.31834e-10	1.59889e-08
Gohir.D11G296608	-2.05092	2.651	38.5559	5.32075e-10	1.59889e-08
Gohir.D11G278300	1.35189	5.38858	37.4999	9.14184e-10	2.63807e-08
Gohir.A02G010903	-1.25985	4.22924	38.529	5.39467e-10	1.61932e-08
Gohir.A01G043500	1.352	6.35613	57.9593	2.67592e-14	1.58897e-12
Gohir.A06G140900	1.3527	4.62639	29.0338	7.11271e-08	1.46365e-06
Gohir.A07G134300	1.35281	3.36503	29.6862	5.07938e-08	1.08242e-06
Gohir.D05G125500	1.35493	3.72301	34.881	3.5049e-09	9.18977e-08
Gohir.A06G029100	-1.90398	2.35699	38.4833	5.52246e-10	1.65313e-08
Gohir.A11G168400	-1.47667	4.28514	38.4804	5.53051e-10	1.65463e-08
Gohir.A12G186200	1.35514	3.95972	13.5469	0.00023268	0.00202581
Gohir.D13G173200	1.35533	5.83103	14.0935	0.000173946	0.00157665
Gohir.A10G140000	1.35591	4.16338	26.337	2.86745e-07	5.25404e-06
Gohir.A08G159200	-1.69545	3.3531	38.4223	5.69772e-10	1.70092e-08
Gohir.D03G150366	1.35607	2.63496	20.42	6.21754e-06	8.42049e-05
Gohir.D01G163400	0.859898	8.76597	38.3638	5.87113e-10	1.75077e-08
Gohir.D11G104100	1.35634	3.60194	19.062	1.26541e-05	0.000158791
Gohir.A10G030900	-1.1773	5.06473	38.3474	5.92054e-10	1.76266e-08
Gohir.D06G023900	-1.43054	4.4188	38.3474	5.92071e-10	1.76266e-08
Gohir.A06G124200	1.35652	2.24688	13.3651	0.000256356	0.00219686
Gohir.D02G041400	1.35701	6.07133	15.766	7.16774e-05	0.000730865
Gohir.A06G012825	-1.92437	2.20769	38.3126	6.0272e-10	1.79143e-08
Gohir.D12G080401	-0.965286	5.82645	38.3065	6.04601e-10	1.79604e-08
Gohir.D07G130100	1.35722	2.10842	20.2086	6.94398e-06	9.29119e-05
Gohir.A01G070700	-2.04469	3.45267	38.2724	6.15256e-10	1.82571e-08
Gohir.A07G065800	1.35926	1.77553	11.1522	0.000839342	0.00605444
Gohir.A11G285100	1.35928	1.99074	11.2522	0.000795306	0.00579584
Gohir.D11G095700	-1.69669	3.07988	38.2533	6.21306e-10	1.84065e-08
Gohir.D10G157700	-1.8269	3.77678	38.2393	6.25782e-10	1.85291e-08
Gohir.A09G219100	1.35929	5.49368	53.4078	2.71014e-13	1.37682e-11
Gohir.A08G041400	1.35939	2.63272	15.6913	7.45669e-05	0.000756153
Gohir.D06G050000	1.3603	5.11894	46.6319	8.56535e-12	3.42306e-10
Gohir.A08G104600	-1.64568	3.24271	38.2015	6.38042e-10	1.88364e-08
Gohir.D11G347800	1.36047	4.50597	16.5833	4.65598e-05	0.000500793
Gohir.A03G170600	-1.21223	8.27967	38.2009	6.38237e-10	1.88364e-08
Gohir.D11G242400	1.36048	5.15891	16.9493	3.83914e-05	0.000422181
Gohir.D01G002400	1.36141	3.50589	34.8172	3.62154e-09	9.47738e-08
Gohir.A09G187500	1.36141	3.48899	22.3083	2.32201e-06	3.47734e-05
Gohir.D04G133100	-2.07184	1.19152	38.1704	6.48289e-10	1.90918e-08
Gohir.A01G023100	-1.2973	5.52574	38.1213	6.64815e-10	1.95679e-08
Gohir.D01G191100	1.36214	5.13794	27.7582	1.37461e-07	2.69054e-06
Gohir.A10G164500	1.36224	2.59041	12.3786	0.00043429	0.00346105
Gohir.D04G027100	1.36294	8.48827	37.4019	9.61264e-10	2.7666e-08
Gohir.D04G015600	1.36335	3.64444	19.0159	1.29633e-05	0.000162259
Gohir.D05G358780	1.36347	3.36825	21.8518	2.94544e-06	4.29762e-05
Gohir.D07G187765	-2.46101	1.13856	38.0324	6.95801e-10	2.04138e-08
Gohir.D06G120100	1.3635	2.12688	14.5233	0.00013844	0.00129022
Gohir.A13G029900	-1.5157	5.01713	37.9879	7.1184e-10	2.08619e-08
Gohir.A07G209700	1.36395	1.94889	14.5262	0.000138225	0.00128852
Gohir.A06G096000	-1.88766	2.54005	37.983	7.13632e-10	2.0892e-08
Gohir.D06G102100	-1.61147	3.73319	37.9726	7.17442e-10	2.09922e-08
Gohir.A05G038800	1.36415	2.84013	14.735	0.000123727	0.00116949
Gohir.A08G201600	1.36452	3.99303	23.0671	1.56449e-06	2.43732e-05
Gohir.A13G127600	-1.63699	4.10567	37.9159	7.38614e-10	2.1577e-08
Gohir.D09G043700	-2.29098	2.47073	37.893	7.47333e-10	2.182e-08
Gohir.A09G209400	-2.46294	2.20828	37.8821	7.51511e-10	2.19302e-08
Gohir.D11G250800	-1.32857	4.48674	37.8763	7.53771e-10	2.19844e-08
Gohir.D05G094300	-1.92887	3.53903	37.8644	7.58377e-10	2.21069e-08
Gohir.A12G146700	1.36454	2.24636	20.3775	6.35717e-06	8.59037e-05
Gohir.D01G038500	-3.14519	2.536	37.8188	7.76295e-10	2.2605e-08
Gohir.D05G050200	1.36455	7.34189	50.5556	1.15839e-12	5.37404e-11
Gohir.A09G182600	1.36461	2.98467	15.8686	6.78972e-05	0.000696358
Gohir.D04G184400	-1.83455	2.56884	37.7566	8.01466e-10	2.32951e-08
Gohir.A11G007200	1.36462	2.39649	18.7191	1.51454e-05	0.000185861
Gohir.D13G013300	1.36506	5.4234	42.7551	6.20384e-11	2.1595e-09
Gohir.A05G032600	-1.09283	5.90195	37.7006	8.24789e-10	2.39404e-08
Gohir.A04G131800	1.36518	2.8086	19.9125	8.10694e-06	0.000106792
Gohir.D07G028700	1.36534	5.57131	52.8349	3.62798e-13	1.82946e-11
Gohir.D02G114500	-1.88402	3.2362	37.6292	8.55542e-10	2.47934e-08
Gohir.D05G387900	-1.36115	5.66067	37.6136	8.62431e-10	2.49789e-08
Gohir.D13G044200	-1.44261	5.96311	37.6126	8.62859e-10	2.49789e-08
Gohir.D04G094800	1.36557	6.18272	33.6096	6.73581e-09	1.68584e-07
Gohir.D03G001300	1.36606	3.68174	27.6196	1.47672e-07	2.87696e-06
Gohir.D11G240200	1.36676	4.68704	16.6446	4.50779e-05	0.000487162
Gohir.A06G127400	-1.57908	6.09754	37.5305	8.99952e-10	2.59975e-08
Gohir.A11G107800	1.36679	5.81295	30.8138	2.84011e-08	6.32681e-07
Gohir.A12G016100	1.36716	3.05273	26.5334	2.5902e-07	4.80253e-06
Gohir.A05G206200	-2.91044	1.40252	37.4716	9.27546e-10	2.67521e-08
Gohir.A09G183500	1.36743	5.15651	49.275	2.22481e-12	9.84059e-11
Gohir.A11G103600	1.36778	1.3233	16.9639	3.80965e-05	0.000419531
Gohir.D04G024900	1.36783	2.20327	15.6108	7.781e-05	0.000783577
Gohir.D08G260400	1.36812	2.4417	13.0329	0.000306073	0.00256445
Gohir.A02G156700	1.36853	2.89195	21.0787	4.40805e-06	6.16595e-05
Gohir.D03G164300	1.36857	2.69232	21.5331	3.47779e-06	4.98889e-05
Gohir.D09G029800	1.36869	3.94918	33.8434	5.97311e-09	1.50556e-07
Gohir.D08G020200	1.36956	2.85646	13.8991	0.000192886	0.00172255
Gohir.A11G271700	1.3701	4.09651	24.026	9.50426e-07	1.55535e-05
Gohir.A07G067200	-1.66663	4.82603	37.2841	1.02116e-09	2.92971e-08
Gohir.A11G168500	-1.55655	7.27933	37.2538	1.03714e-09	2.97398e-08
Gohir.D08G256900	1.37121	5.02922	51.981	5.60391e-13	2.7545e-11
Gohir.A08G055900	1.37122	3.36468	25.9039	3.58849e-07	6.43674e-06
Gohir.D08G204100	-2.25294	2.35521	37.2119	1.05967e-09	3.03379e-08
Gohir.D11G188200	1.37175	3.80083	23.6891	1.13222e-06	1.81899e-05
Gohir.D07G155600	1.37259	3.75571	29.6272	5.23651e-08	1.1094e-06
Gohir.D13G002800	1.37265	8.49055	60.4932	7.38343e-15	4.75743e-13
Gohir.A05G394200	-1.46074	2.8357	37.1093	1.11688e-09	3.19088e-08
Gohir.D13G158300	1.37429	7.61858	42.3583	7.59942e-11	2.61688e-09
Gohir.A11G006900	1.37536	5.81168	45.3705	1.63071e-11	6.24679e-10
Gohir.A12G122200	1.37577	4.08313	11.1747	0.000829183	0.00599544
Gohir.A05G339200	1.37614	4.80094	37.3389	9.92868e-10	2.85154e-08
Gohir.A01G149300	-2.59034	1.17245	37.0757	1.13628e-09	3.23784e-08
Gohir.A09G093300	1.37683	5.14508	15.8956	6.69341e-05	0.000687775
Gohir.D07G158000	1.37766	2.91977	15.4098	8.65406e-05	0.000855689
Gohir.A10G193300	-1.76455	4.32364	37.0327	1.16163e-09	3.30489e-08
Gohir.D01G146100	-2.54096	1.7895	37.0315	1.16235e-09	3.30521e-08
Gohir.D07G130000	1.37808	1.41038	12.1286	0.000496545	0.00387893
Gohir.A01G003900	1.37869	0.668094	10.8166	0.00100593	0.00705262
Gohir.A07G169200	1.37885	2.79966	13.5684	0.000230026	0.0020072
Gohir.A01G202000	1.3789	6.15842	55.9213	7.54305e-14	4.17018e-12
Gohir.A05G171700	-1.55837	4.99923	36.9533	1.20996e-09	3.43163e-08
Gohir.D12G176100	-1.52762	7.62678	36.9441	1.21564e-09	3.44595e-08
Gohir.D13G079000	-1.42531	3.03968	36.9037	1.24108e-09	3.51623e-08
Gohir.A05G139000	-1.22144	5.71809	36.8899	1.24994e-09	3.53839e-08
Gohir.D06G156100	1.38026	3.85688	38.4948	5.49003e-10	1.64432e-08
Gohir.D05G028800	1.38072	3.51394	38.7036	4.93291e-10	1.49222e-08
Gohir.D09G049500	1.38074	1.69947	11.8897	0.000564464	0.00432947
Gohir.A11G276400	1.3812	2.58188	16.6805	4.42322e-05	0.000479162
Gohir.A09G161000	-1.1865	9.02015	36.8261	1.29149e-09	3.6477e-08
Gohir.D05G251800	1.38253	4.8317	27.0581	1.97427e-07	3.7603e-06
Gohir.D12G019300	-2.77866	1.09616	36.7867	1.31785e-09	3.71829e-08
Gohir.D12G011200	1.38279	3.22126	14.5503	0.000136471	0.00127448
Gohir.A11G211000	1.38287	4.44343	47.3873	5.82575e-12	2.39673e-10
Gohir.A12G148500	1.38309	2.81873	13.1623	0.000285631	0.00241583
Gohir.D11G263100	-1.16353	7.41806	36.7416	1.34868e-09	3.7974e-08
Gohir.A07G072600	-1.46396	5.40164	36.7271	1.35879e-09	3.82391e-08
Gohir.D10G230651	-2.03835	3.05265	36.7037	1.37515e-09	3.86795e-08
Gohir.A11G075400	-1.68932	3.00225	36.7013	1.3769e-09	3.87088e-08
Gohir.D09G164600	1.38352	1.788	11.9993	0.000532197	0.00411906
Gohir.A09G123600	1.38375	4.88801	37.585	8.7517e-10	2.53218e-08
Gohir.D06G100000	1.38412	4.83744	25.8884	3.61744e-07	6.48653e-06
Gohir.A13G142200	1.38478	5.93448	49.8391	1.66882e-12	7.51208e-11
Gohir.A09G093600	-2.23316	1.62778	36.6289	1.42898e-09	4.00696e-08
Gohir.D11G296964	-2.63874	1.72226	36.5902	1.45764e-09	4.08521e-08
Gohir.D09G193300	1.38549	4.49791	59.7092	1.09961e-14	6.93759e-13
Gohir.A08G093400	-1.23844	8.32531	36.5712	1.47189e-09	4.12091e-08
Gohir.D12G155900	1.3856	3.97594	35.6212	2.39659e-09	6.46416e-08
Gohir.D08G249700	-1.73548	4.17126	36.5258	1.50661e-09	4.2138e-08
Gohir.D10G055500	1.38585	5.89853	46.6462	8.5031e-12	3.40068e-10
Gohir.A12G205900	-1.30964	5.2969	36.4781	1.54388e-09	4.31361e-08
Gohir.D10G156400	1.38636	6.82645	65.8949	4.75627e-16	3.58106e-14
Gohir.A05G140900	1.38637	4.63308	13.9306	0.000189688	0.00169872
Gohir.A11G309200	-1.20997	3.56477	36.4433	1.57172e-09	4.38465e-08
Gohir.A11G249700	1.38643	2.11358	11.5511	0.00067708	0.00506217
Gohir.D06G064700	-1.22339	5.80107	36.4172	1.59289e-09	4.43916e-08
Gohir.A03G208875	-1.95383	1.4568	36.4052	1.60276e-09	4.46438e-08
Gohir.D12G162200	1.38649	2.99286	23.3126	1.37694e-06	2.17182e-05
Gohir.D07G209666	-4.63757	0.414033	36.3909	1.61455e-09	4.49264e-08
Gohir.A06G166400	1.38674	3.83321	39.8012	2.81171e-10	8.87489e-09
Gohir.A13G151800	1.38696	2.23175	13.119	0.000292312	0.00246469
Gohir.D07G093000	1.3878	2.08562	13.3997	0.000251667	0.00216416
Gohir.D05G169466	1.38816	1.95832	10.5469	0.00116384	0.00795819
Gohir.D08G063100	1.38818	2.35844	18.1711	2.01921e-05	0.000239281
Gohir.A12G141800	1.38834	2.31312	13.1056	0.000294419	0.00247977
Gohir.A01G074800	-1.79527	3.47196	36.2846	1.70509e-09	4.72767e-08
Gohir.A11G081400	-2.14034	2.87135	36.2541	1.73197e-09	4.79976e-08
Gohir.A03G043000	1.38854	3.18407	17.9818	2.23024e-05	0.000261166
Gohir.A02G164200	1.3889	4.66594	30.9313	2.67331e-08	5.98705e-07
Gohir.D07G114500	-1.3619	3.08837	36.2044	1.77668e-09	4.91616e-08
Gohir.A08G087400	0.943244	7.58152	36.1966	1.7838e-09	4.93338e-08
Gohir.A07G197700	-1.09939	5.68568	36.1834	1.79593e-09	4.9644e-08
Gohir.A09G213666	-1.93602	6.80111	36.1794	1.79967e-09	4.97221e-08
Gohir.A11G042700	-1.16268	4.74035	36.1632	1.81467e-09	5.01113e-08
Gohir.A01G072000	-2.02552	3.08712	36.1541	1.82316e-09	5.03105e-08
Gohir.A13G224600	1.38903	2.9368	39.0896	4.04795e-10	1.24174e-08
Gohir.D04G184250	-2.43137	2.19155	36.1419	1.83456e-09	5.05835e-08
Gohir.A11G269800	1.38905	4.15717	25.9324	3.53575e-07	6.35468e-06
Gohir.A12G273300	-1.85349	4.54004	36.0967	1.87769e-09	5.17205e-08
Gohir.D06G019500	1.38919	1.15717	10.9814	0.000920326	0.00653909
Gohir.D01G199000	1.38974	4.08522	26.8546	2.19354e-07	4.1303e-06
Gohir.A05G141501	1.39027	2.62399	13.0768	0.000298977	0.00251389
Gohir.D11G189500	1.39126	4.82575	22.452	2.15465e-06	3.25442e-05
Gohir.D11G128000	-1.12361	4.99653	36.0427	1.93039e-09	5.3038e-08
Gohir.A12G091644	-1.79702	2.54399	36.0414	1.9317e-09	5.30472e-08
Gohir.A08G152400	1.39127	4.71144	33.0796	8.84632e-09	2.16049e-07
Gohir.A07G069300	-1.46853	4.76165	36.02	1.95302e-09	5.35789e-08
Gohir.D08G261600	-3.01724	4.40586	35.9921	1.98119e-09	5.43243e-08
Gohir.D12G274600	1.39237	7.22939	35.1525	3.04867e-09	8.05946e-08
Gohir.D10G193200	1.39258	2.56873	14.6264	0.000131064	0.00122989
Gohir.D10G232700	0.986467	6.43399	35.9633	2.01067e-09	5.50351e-08
Gohir.A03G122100	1.39259	2.63945	21.2229	4.08853e-06	5.76636e-05
Gohir.A08G156000	-1.03656	4.57865	35.9606	2.01346e-09	5.50706e-08
Gohir.D05G074900	-1.27374	4.66767	35.9583	2.01588e-09	5.5097e-08
Gohir.A13G182300	1.39335	4.48513	22.778	1.81835e-06	2.78897e-05
Gohir.A05G130700	-1.14666	5.41381	35.9256	2.04997e-09	5.59849e-08
Gohir.D13G101700	1.39338	2.84959	28.8716	7.73371e-08	1.58605e-06
Gohir.D13G029400	-1.12722	4.43268	35.8833	2.09498e-09	5.71569e-08
Gohir.D11G287700	1.39507	1.66586	10.909	0.000956999	0.00675726
[truncated: 52,512 more rows]

## Sheet: NemX_rkn_response
id	logFC	logCPM	LR	PValue	FDR
Gohir.D05G318000	7.14441	1.927	15.0316	0.000105728	0.00453449
Gohir.A06G046600	6.32084	1.79471	23.2415	1.42882e-06	0.000141356
Gohir.D05G109601	6.23871	0.67355	17.7403	2.5321e-05	0.00146526
Gohir.D10G190200	5.95999	0.629432	16.4598	4.96918e-05	0.00253154
Gohir.D12G247450	5.69328	-0.0618235	21.344	3.83817e-06	0.000316524
Gohir.D08G051354	5.6685	-0.655359	17.1856	3.38995e-05	0.00183141
Gohir.D01G167000	5.62996	0.500921	19.7382	8.88106e-06	0.000626037
Gohir.D12G144700	5.48007	-0.484429	18.7586	1.48356e-05	0.000933835
Gohir.D02G132600	5.26404	-0.895157	15.5761	7.92511e-05	0.00364254
Gohir.A07G185100	5.21739	3.19187	53.6254	2.42601e-13	3.14867e-10
Gohir.D02G087600	5.08474	-0.351295	13.1388	0.000289244	0.00966705
Gohir.A09G106500	4.65104	0.295531	24.892	6.06331e-07	7.12322e-05
Gohir.A06G018101	4.25594	0.0515214	19.6479	9.31044e-06	0.000649004
Gohir.A01G083700	4.17284	0.915031	15.1963	9.68946e-05	0.00423158
Gohir.D12G142100	3.97579	0.20785	20.0316	7.61719e-06	0.000555851
Gohir.A05G183400	3.81472	-0.0454738	14.7939	0.000119925	0.00498646
Gohir.D04G121100	3.79574	0.218845	14.3679	0.000150342	0.00594294
Gohir.A13G196433	3.72213	-0.374178	14.3237	0.000153913	0.00603161
Gohir.A09G231800	3.61841	1.24096	21.5774	3.39838e-06	0.000285878
Gohir.A09G120200	3.5379	0.651617	15.1241	0.00010067	0.00436911
Gohir.A03G189000	3.51846	1.46019	20.7069	5.35227e-06	0.00041267
Gohir.A03G204000	3.45473	1.13875	21.3369	3.85238e-06	0.000317217
Gohir.A13G030500	3.36217	0.360911	16.2176	5.64675e-05	0.00279244
Gohir.D04G012150	3.30009	2.0221	14.9541	0.000110161	0.00468055
Gohir.A08G060600	3.07514	0.285473	18.5639	1.64304e-05	0.00101777
Gohir.A10G169400	3.04613	2.18606	24.5981	7.0623e-07	7.92126e-05
Gohir.D05G121600	3.01199	1.56674	18.5441	1.66016e-05	0.00102721
Gohir.A10G231683	3.00916	2.60821	29.8865	4.581e-08	8.40792e-06
Gohir.A12G096200	3.00607	-0.0313322	13.8832	0.00019453	0.00719269
Gohir.A05G255400	2.96689	1.7808	22.747	1.84791e-06	0.000175796
Gohir.A05G188800	2.9563	1.25168	17.5371	2.8176e-05	0.00159657
Gohir.A07G072100	2.93665	0.998083	13.0609	0.000301517	0.0099733
Gohir.A05G148200	2.91798	1.87946	54.3964	1.63863e-13	2.23308e-10
Gohir.D05G296000	2.85009	3.78382	78.9586	6.3425e-19	4.93908e-15
Gohir.D03G168100	2.83811	4.07496	31.9633	1.57115e-08	3.48149e-06
Gohir.D13G111600	2.80516	1.81131	18.0138	2.19304e-05	0.00129658
Gohir.D13G102700	2.80068	1.32984	16.407	5.10972e-05	0.00258143
Gohir.A03G166800	2.79868	0.323047	17.6807	2.61268e-05	0.00150709
Gohir.A12G068866	2.79686	0.524238	16.0913	6.03606e-05	0.00294567
Gohir.D03G054100	2.78158	2.68887	28.6472	8.68391e-08	1.41304e-05
Gohir.D01G044450	2.78076	0.870472	16.7039	4.36913e-05	0.00227257
Gohir.D04G028200	2.7675	2.02676	37.9571	7.23162e-10	2.68165e-07
Gohir.A03G140550	2.76619	1.58062	18.2798	1.90721e-05	0.00115004
Gohir.A06G165500	2.69317	0.682515	14.7364	0.000123634	0.00511338
Gohir.D11G207200	2.68441	0.269207	15.0517	0.000104603	0.00449687
Gohir.D12G196100	2.64373	3.08349	34.5651	4.12239e-09	1.10697e-06
Gohir.D09G232900	2.61609	1.49615	19.1342	1.21843e-05	0.000797335
Gohir.A02G038900	2.57637	2.48363	37.8816	7.51692e-10	2.75003e-07
Gohir.A06G165700	2.55418	0.309164	22.889	1.71634e-06	0.000164717
Gohir.A01G037300	2.53432	2.13858	29.9582	4.4147e-08	8.15762e-06
Gohir.A10G075500	2.52408	2.12753	18.5233	1.67843e-05	0.00103297
Gohir.A09G150000	2.52122	0.948478	13.2857	0.000267439	0.00911147
Gohir.A06G092000	2.51173	0.915518	15.3086	9.12979e-05	0.00405272
Gohir.A01G125500	2.50623	0.738568	16.0336	6.22297e-05	0.00300727
Gohir.A09G208450	2.5009	2.72795	21.2112	4.11353e-06	0.000334576
Gohir.A05G274400	2.49794	1.51065	42.3901	7.47658e-11	3.63889e-08
Gohir.A03G031200	2.48958	3.73979	53.8532	2.16041e-13	2.87234e-10
Gohir.D07G042500	2.48284	0.809714	15.7986	7.04542e-05	0.00332513
Gohir.A12G240000	2.41854	4.61333	13.0752	0.000299224	0.00993968
Gohir.D04G143800	2.39749	2.96477	38.9771	4.28807e-10	1.73146e-07
Gohir.A01G188100	2.39125	0.856094	17.7612	2.50434e-05	0.00145382
Gohir.A07G076700	2.35998	3.6875	68.1222	1.53673e-16	5.58456e-13
Gohir.A04G104800	2.32695	0.827687	14.7367	0.000123615	0.00511338
Gohir.A07G064000	2.3097	0.680915	13.5039	0.000238071	0.00835379
Gohir.D07G036400	2.30057	1.37758	16.8447	4.05659e-05	0.00214272
Gohir.D10G176100	2.27369	4.17	26.3173	2.89675e-07	3.78409e-05
Gohir.A05G403600	2.26923	1.43834	16.8705	4.00197e-05	0.00212003
Gohir.D07G195400	2.26176	1.12826	27.557	1.52533e-07	2.25331e-05
Gohir.D11G193400	2.24274	3.33752	35.8466	2.13485e-09	6.42963e-07
Gohir.A03G057800	2.24035	3.25402	33.0501	8.98125e-09	2.15673e-06
Gohir.D04G182050	2.23756	2.69207	46.91	7.43209e-12	5.19398e-09
Gohir.D06G047000	2.15424	4.16914	17.1882	3.38533e-05	0.00183073
Gohir.D11G070400	2.09017	0.91638	16.8212	4.10728e-05	0.0021653
Gohir.D01G065300	2.06291	2.10425	17.2013	3.36199e-05	0.00182172
Gohir.D05G378800	2.05501	1.77937	13.1016	0.00029505	0.00981298
Gohir.D12G104000	2.05277	2.64313	35.3664	2.73159e-09	7.86933e-07
Gohir.A03G146800	2.04856	0.616114	13.2758	0.00026886	0.00914275
Gohir.D10G166300	2.03597	3.1963	45.9994	1.18291e-11	7.32744e-09
Gohir.A09G072800	2.01774	4.19703	15.6661	7.55681e-05	0.00352076
Gohir.D03G137200	2.01608	6.35385	39.5859	3.13935e-10	1.31034e-07
Gohir.D07G081500	2.01403	3.12128	31.6338	1.86164e-08	3.96406e-06
Gohir.A10G064900	2.01121	2.08324	17.5176	2.84659e-05	0.00160466
Gohir.A03G068900	2.00308	2.0773	19.4014	1.05927e-05	0.000717292
Gohir.D12G107400	2.00132	3.23643	36.3428	1.65492e-09	5.18456e-07
Gohir.A06G068100	1.9929	3.32012	28.8879	7.66898e-08	1.28363e-05
Gohir.A09G196300	1.98275	2.30615	21.9282	2.83039e-06	0.000245681
Gohir.A11G070000	1.97446	2.40002	34.7492	3.75042e-09	1.02219e-06
Gohir.D13G067600	1.95933	2.26645	17.308	3.17853e-05	0.00174588
Gohir.A05G304632	1.95243	2.0645	23.6023	1.18448e-06	0.000120014
Gohir.D09G233800	1.93811	5.0728	58.6043	1.92794e-14	3.50313e-11
Gohir.A01G114500	1.9376	1.23846	17.2804	3.22499e-05	0.00176681
Gohir.A06G013400	1.92691	2.78648	21.6426	3.28468e-06	0.00027803
Gohir.A11G317052	1.92684	1.2815	14.8929	0.000113789	0.00479346
Gohir.A06G019800	1.92162	2.34461	21.438	3.65456e-06	0.000304143
Gohir.A09G072900	1.92001	4.03045	25.1794	5.22381e-07	6.31386e-05
Gohir.D03G012600	1.91726	3.55317	50.2964	1.32195e-12	1.16227e-09
Gohir.A05G191501	1.91213	2.97307	29.6265	5.2383e-08	9.30113e-06
Gohir.D08G218800	1.90552	4.10839	49.7393	1.75589e-12	1.49555e-09
Gohir.D04G020200	1.90376	3.21585	53.4589	2.64064e-13	3.32065e-10
Gohir.D04G013800	1.90349	4.85898	23.5835	1.19607e-06	0.000120738
Gohir.D05G256900	1.89111	3.25272	21.4209	3.68739e-06	0.000305013
Gohir.A05G225300	1.88752	4.49908	38.7808	4.74174e-10	1.88669e-07
Gohir.D01G001500	1.87473	4.90543	32.7351	1.05614e-08	2.43946e-06
Gohir.D06G011000	1.86321	6.632	65.2676	6.53878e-16	2.18024e-12
Gohir.A05G216400	1.85782	2.4432	21.2231	4.0881e-06	0.000333104
Gohir.A09G130100	1.85722	3.56592	42.949	5.61858e-11	2.88938e-08
Gohir.A13G049933	1.85335	3.35886	36.4637	1.55536e-09	4.95815e-07
Gohir.A02G171000	1.85087	4.66602	59.0013	1.57565e-14	3.06751e-11
Gohir.A05G035300	1.83631	2.95341	31.1723	2.36117e-08	4.85697e-06
Gohir.A10G024375	1.83285	7.57022	38.2968	6.07633e-10	2.34913e-07
Gohir.D10G202400	1.82815	4.12246	63.7953	1.38039e-15	3.76233e-12
Gohir.D01G024600	1.82352	3.23765	40.1391	2.36502e-10	1.01511e-07
Gohir.A09G171600	1.82263	2.58561	27.7813	1.3583e-07	2.06246e-05
Gohir.1Z049498	1.82061	3.88488	13.0591	0.00030182	0.00997725
Gohir.D09G126150	1.81684	2.62841	15.8257	6.94544e-05	0.00330354
Gohir.D03G095400	1.81094	2.94439	16.0819	6.06616e-05	0.0029498
Gohir.D09G071500	1.81	4.91486	46.5907	8.74764e-12	5.81931e-09
Gohir.A05G042000	1.80939	1.73413	20.0667	7.47867e-06	0.000547207
Gohir.D02G225300	1.80296	2.98782	24.0745	9.26808e-07	9.82903e-05
Gohir.D10G122300	1.79668	3.27892	18.3877	1.80215e-05	0.00110131
Gohir.A09G205300	1.79484	3.04984	26.7978	2.25899e-07	3.08621e-05
Gohir.A08G239800	1.79186	2.45118	28.6828	8.52566e-08	1.3988e-05
Gohir.A12G245500	1.79	2.45228	15.9567	6.48095e-05	0.00310989
Gohir.A02G034000	1.78412	1.97053	19.2633	1.13874e-05	0.000757921
Gohir.A11G014900	1.78103	4.47514	38.4652	5.57383e-10	2.18586e-07
Gohir.A05G038300	1.77634	2.60842	19.8766	8.26074e-06	0.000590946
Gohir.A13G030400	1.77417	2.79797	13.9965	0.000183151	0.00687983
Gohir.A11G266500	1.77065	1.39303	18.2872	1.89984e-05	0.00114814
Gohir.D13G035900	1.7677	3.48339	37.5334	8.98621e-10	3.14005e-07
Gohir.A09G106000	1.76561	1.32142	13.1899	0.000281457	0.00945901
Gohir.A01G167300	1.76433	3.28474	21.1398	4.26969e-06	0.000343789
Gohir.D12G191900	1.76412	3.90795	51.831	6.04904e-13	5.99526e-10
Gohir.D13G101806	1.76375	3.04234	14.6279	0.000130965	0.00532763
Gohir.A13G081300	1.76374	5.50456	35.7703	2.22002e-09	6.6492e-07
Gohir.A11G322800	1.75741	2.48172	27.2249	1.81111e-07	2.57098e-05
Gohir.D11G315785	1.75501	1.83951	14.9027	0.000113204	0.00478215
Gohir.A05G316200	1.75296	5.54544	37.1266	1.10702e-09	3.72499e-07
Gohir.D05G164900	1.75169	1.18204	15.3284	9.03504e-05	0.00402034
Gohir.D09G072500	1.74499	4.22613	34.0107	5.48106e-09	1.40956e-06
Gohir.A08G195175	1.74068	1.80639	22.9291	1.68085e-06	0.000162455
Gohir.D06G066700	1.74058	4.39869	38.0276	6.97526e-10	2.6043e-07
Gohir.D10G203900	1.73864	3.77343	28.1338	1.13209e-07	1.77931e-05
Gohir.D03G091100	1.72944	2.9821	20.7785	5.15585e-06	0.000401501
Gohir.D03G012900	1.72726	2.95045	19.1925	1.18178e-05	0.000778961
Gohir.D10G048600	1.72422	4.18476	47.9975	4.26764e-12	3.23102e-09
Gohir.A05G244600	1.72157	6.15236	26.2238	3.04052e-07	3.93685e-05
Gohir.A09G065900	1.72054	4.16273	24.314	8.18423e-07	8.92261e-05
Gohir.D10G148500	1.71889	3.03389	14.6229	0.000131307	0.00533758
Gohir.D10G030700	1.71606	1.57217	15.5452	8.05544e-05	0.00368381
Gohir.D12G241300	1.71523	4.52607	13.257	0.00027157	0.0092119
Gohir.D11G181700	1.71519	5.20031	41.4655	1.1997e-10	5.58945e-08
Gohir.D09G223300	1.71013	4.01491	58.8974	1.66108e-14	3.12231e-11
Gohir.A13G096800	1.70874	4.87212	36.7529	1.34094e-09	4.35095e-07
Gohir.D04G057500	1.70824	1.79755	14.1139	0.000172069	0.00656378
Gohir.D12G200600	1.70073	1.31328	13.9229	0.000190466	0.00707232
Gohir.A07G006300	1.6961	1.75846	13.8812	0.000194737	0.00719269
Gohir.D12G142800	1.6941	4.0904	27.8292	1.32509e-07	2.02899e-05
Gohir.D02G015700	1.68815	1.87254	22.3508	2.27113e-06	0.000205651
Gohir.D11G042800	1.68302	1.93201	16.3155	5.36249e-05	0.00267687
Gohir.A12G081800	1.68044	1.2913	13.3865	0.000253439	0.00873277
Gohir.D09G065100	1.67844	5.06305	29.7341	4.9556e-08	8.88601e-06
Gohir.D13G215900	1.67641	1.7605	18.9984	1.30826e-05	0.000842961
Gohir.D11G107800	1.67382	6.28588	44.6412	2.36664e-11	1.40226e-08
Gohir.D09G072400	1.67295	4.24597	19.7057	9.03309e-06	0.000634801
Gohir.A11G225204	1.67092	1.67448	15.0241	0.000106145	0.00453913
Gohir.D08G230200	1.65917	6.81534	24.9932	5.75339e-07	6.87011e-05
Gohir.A10G127600	1.65801	5.9141	38.5087	5.45099e-10	2.15318e-07
Gohir.D08G130900	1.65435	2.12539	14.396	0.000148117	0.00587591
Gohir.A06G020100	1.65256	3.30426	43.271	4.76595e-11	2.5223e-08
Gohir.D13G125600	1.6501	2.69078	21.6383	3.29211e-06	0.000278227
Gohir.D05G276600	1.64778	1.15191	15.4967	8.26494e-05	0.00375509
Gohir.A05G137300	1.63703	2.03856	16.0655	6.11878e-05	0.00297274
Gohir.A01G064600	1.63672	2.68861	19.1217	1.22644e-05	0.000800905
Gohir.A12G234500	1.63283	3.58526	30.2412	3.81516e-08	7.22111e-06
Gohir.A09G221100	1.61743	5.11338	46.5893	8.75389e-12	5.81931e-09
Gohir.A11G315400	1.60856	4.8292	46.2134	1.06051e-11	6.88209e-09
Gohir.D09G213200	1.60326	3.29065	36.4341	1.57915e-09	5.00471e-07
Gohir.D03G124400	1.59454	3.25148	26.8139	2.24016e-07	3.06818e-05
Gohir.D11G301300	1.58991	3.25686	20.9976	4.59867e-06	0.000363873
Gohir.D10G127300	1.58616	2.21128	13.1998	0.000279979	0.00941513
Gohir.A11G163000	1.58142	2.1567	14.5536	0.000136228	0.00551295
Gohir.A09G071700	1.58081	5.48367	46.0344	1.16195e-11	7.28036e-09
Gohir.A06G176000	1.57787	2.09521	18.3544	1.83395e-05	0.00111699
Gohir.A13G108700	1.57665	4.04427	16.1631	5.81158e-05	0.00285916
Gohir.A11G286700	1.5765	2.75714	30.4867	3.36157e-08	6.49796e-06
Gohir.D12G094400	1.57342	2.57004	21.78	3.05763e-06	0.000262894
Gohir.D12G254400	1.56232	4.85461	21.9428	2.80897e-06	0.000244992
Gohir.A05G394900	1.55934	3.28081	26.3404	2.86241e-07	3.75079e-05
Gohir.A08G249600	1.55678	4.76368	32.79	1.02672e-08	2.3816e-06
Gohir.A13G019200	1.55467	3.77047	16.1276	5.92145e-05	0.00290013
Gohir.D12G122900	1.55206	3.4922	23.7848	1.07729e-06	0.000110383
Gohir.D05G016700	1.54686	3.02091	20.2693	6.72709e-06	0.000496212
Gohir.A04G085900	1.54527	4.45596	26.159	3.14426e-07	4.04238e-05
Gohir.D11G334601	1.54525	2.28918	28.0036	1.21089e-07	1.88054e-05
Gohir.A12G027000	1.54355	3.85982	29.3463	6.05323e-08	1.05085e-05
Gohir.A11G155500	1.54279	2.23699	14.3638	0.000150672	0.00594736
Gohir.D08G205600	1.54261	3.41517	16.5499	4.73871e-05	0.00243232
Gohir.A09G164100	1.53942	5.22117	24.4609	7.58323e-07	8.38478e-05
Gohir.A06G039500	1.52806	1.64256	15.0169	0.000106552	0.00455193
Gohir.A12G119100	1.52802	3.90521	40.96	1.55374e-10	6.99964e-08
Gohir.A07G091300	1.5275	3.06211	26.4674	2.68025e-07	3.54619e-05
Gohir.A05G042800	1.52188	3.25895	20.4471	6.13029e-06	0.000460047
Gohir.D02G163300	1.51782	2.89632	18.6729	1.55171e-05	0.000970015
Gohir.A02G150101	1.51735	1.87076	13.6989	0.000214585	0.00773115
Gohir.D09G216900	1.51288	7.84682	26.2111	3.06066e-07	3.95354e-05
Gohir.D06G068200	1.51051	5.33697	32.1085	1.45801e-08	3.25727e-06
Gohir.D01G074500	1.50754	3.50315	22.3335	2.29176e-06	0.000206832
Gohir.D11G162500	1.50618	2.78363	19.0745	1.25713e-05	0.000816778
Gohir.A11G096300	1.50569	5.1637	43.8965	3.46203e-11	1.90625e-08
Gohir.D02G107300	1.50534	2.75288	28.7319	8.3121e-08	1.37721e-05
Gohir.A10G196900	1.50224	3.60545	19.3678	1.07808e-05	0.000727314
Gohir.D03G170800	1.49621	5.29941	64.0857	1.19124e-15	3.60752e-12
Gohir.A01G188750	1.49619	1.51694	14.9163	0.000112385	0.00475268
Gohir.D02G173500	1.49362	2.53113	13.7736	0.000206214	0.00748898
Gohir.A06G140300	1.49313	2.59789	16.3157	5.36191e-05	0.00267687
Gohir.A12G164000	1.48908	4.0549	39.2837	3.66486e-10	1.51345e-07
Gohir.D12G001250	1.48879	2.88454	24.4861	7.48472e-07	8.29268e-05
Gohir.D07G027700	1.48724	2.41481	14.8372	0.000117202	0.00490581
Gohir.A07G230100	1.48613	4.23767	18.1862	2.00324e-05	0.0011985
Gohir.A12G104000	1.48211	3.23556	16.4204	5.07367e-05	0.00257036
Gohir.D11G335400	1.48007	1.54795	16.0951	6.02384e-05	0.00294234
Gohir.A03G049000	1.47947	3.6527	33.3513	7.6928e-09	1.89748e-06
Gohir.A11G029500	1.47082	4.66259	25.628	4.1399e-07	5.17592e-05
Gohir.D10G226866	1.46849	2.09267	14.3829	0.000149152	0.00590874
Gohir.D07G136400	1.4657	3.44915	18.6351	1.58282e-05	0.000984943
Gohir.D05G275300	1.46454	4.49692	46.1364	1.10299e-11	7.07353e-09
Gohir.D10G025000	1.46351	8.06002	20.4301	6.18494e-06	0.000461846
Gohir.D01G131800	1.46185	2.06411	17.3681	3.07956e-05	0.00169909
Gohir.D12G074200	1.45984	1.94481	15.6526	7.61088e-05	0.00353688
Gohir.A04G072100	1.45674	5.25804	35.2582	2.88767e-09	8.19842e-07
Gohir.A04G137300	1.45269	2.36658	13.2915	0.000266616	0.0091002
Gohir.D03G036000	1.4523	3.08462	27.934	1.25525e-07	1.92746e-05
Gohir.D03G078600	1.45192	3.70795	29.1191	6.80637e-08	1.17042e-05
Gohir.D11G060700	1.45062	3.36573	25.7603	3.86567e-07	4.85534e-05
Gohir.A11G316800	1.44819	3.57706	22.8956	1.71046e-06	0.000164443
Gohir.D10G110500	1.44436	6.89731	32.5852	1.14081e-08	2.61289e-06
Gohir.D09G094750	1.44375	2.6546	20.2911	6.65077e-06	0.000492582
Gohir.A10G148700	1.44275	5.18791	26.5241	2.60271e-07	3.46886e-05
Gohir.D11G101000	1.44224	4.93962	52.879	3.54741e-13	4.0286e-10
Gohir.D06G184500	1.44111	5.99134	16.5785	4.6678e-05	0.00240044
Gohir.D04G096516	1.44037	2.56026	17.2312	3.30953e-05	0.00180409
Gohir.D11G343500	1.44029	6.2227	41.9477	9.37496e-11	4.48279e-08
Gohir.D07G004000	1.44002	2.25084	16.3046	5.39316e-05	0.00268972
Gohir.A03G184300	1.43979	6.02936	15.146	9.95092e-05	0.00432909
Gohir.D08G249300	1.42805	6.26222	24.5047	7.41302e-07	8.22996e-05
Gohir.A08G151700	1.42625	2.14696	22.0836	2.61025e-06	0.000229867
Gohir.A10G154000	1.42475	4.61817	31.3732	2.12898e-08	4.41266e-06
Gohir.A13G126300	1.42243	3.99145	35.2974	2.83008e-09	8.077e-07
Gohir.D02G137800	1.42184	2.78292	14.5281	0.000138083	0.00556734
Gohir.D10G166400	1.42174	7.17236	57.5012	3.3777e-14	5.57944e-11
Gohir.D08G235300	1.41942	2.61908	14.3652	0.000150558	0.00594715
Gohir.A05G220100	1.41929	4.13879	30.1523	3.99409e-08	7.50766e-06
Gohir.A08G213100	1.41881	7.2264	36.198	1.78249e-09	5.48957e-07
Gohir.D11G285800	1.41822	3.778	22.7251	1.86909e-06	0.000176945
Gohir.A01G189900	1.41625	7.00032	13.1131	0.000293238	0.00976463
Gohir.D07G134100	1.41475	3.03688	26.4999	2.63547e-07	3.49543e-05
Gohir.A13G037600	1.41215	5.0225	37.0175	1.17071e-09	3.88658e-07
Gohir.A05G126300	1.41187	3.51354	17.5534	2.7935e-05	0.00158621
Gohir.A11G200700	1.40944	2.0521	15.2656	9.34034e-05	0.00411329
Gohir.A12G101100	1.40818	1.79892	13.7416	0.000209759	0.00760252
Gohir.D07G196100	1.40749	2.55644	17.6108	2.71043e-05	0.00155035
Gohir.A10G006700	1.40657	5.15039	18.0248	2.18049e-05	0.00129196
Gohir.D03G115800	1.40611	4.39885	39.58	3.14898e-10	1.31034e-07
Gohir.D09G159600	1.40599	5.06653	19.5347	9.87887e-06	0.00067822
Gohir.D06G115000	1.40054	5.21903	35.1638	3.03113e-09	8.5466e-07
Gohir.D01G000400	1.39863	3.69307	37.1794	1.07745e-09	3.64802e-07
Gohir.D08G172800	1.39736	2.25511	19.2903	1.12274e-05	0.000750024
Gohir.A01G221625	1.39536	4.05604	20.3011	6.61627e-06	0.000490693
Gohir.D08G170300	1.39463	3.33395	27.4261	1.63212e-07	2.36618e-05
Gohir.A03G001500	1.39379	4.58016	52.651	3.98403e-13	4.32733e-10
Gohir.D05G140200	1.39157	5.31023	28.6925	8.483e-08	1.39703e-05
Gohir.D05G046200	1.39083	6.37107	43.0027	5.46641e-11	2.86519e-08
Gohir.D10G229400	1.39057	5.2227	57.007	4.34261e-14	6.76343e-11
Gohir.A01G001900	1.39004	3.8019	16.4921	4.88525e-05	0.00249578
Gohir.D08G072100	1.3884	4.5169	33.5685	6.87991e-09	1.72033e-06
Gohir.A08G201600	1.38777	3.99303	21.7954	3.03324e-06	0.000261208
Gohir.A10G076450	1.37286	2.896	16.8392	4.06841e-05	0.00214688
Gohir.A12G138500	1.37061	5.24853	43.8585	3.52992e-11	1.92419e-08
Gohir.D13G028400	1.36633	3.59901	19.7994	8.60082e-06	0.000610468
Gohir.D13G210600	1.36522	5.99451	16.0154	6.2829e-05	0.00303086
Gohir.D03G066300	1.36082	3.50131	14.3296	0.000153437	0.0060303
Gohir.D12G222600	1.3584	4.71458	27.6484	1.45491e-07	2.16689e-05
Gohir.D06G018400	1.35791	4.93239	15.612	7.77603e-05	0.00359788
Gohir.D02G193300	1.3572	2.2736	13.5055	0.000237863	0.00835379
Gohir.D10G118000	1.35056	5.5366	26.3038	2.91711e-07	3.7951e-05
Gohir.A12G226400	1.34875	4.02697	13.9643	0.000186314	0.00695626
Gohir.A08G136200	1.34527	4.7258	25.8435	3.70248e-07	4.68274e-05
Gohir.A07G022172	1.34514	4.74502	26.314	2.90171e-07	3.78409e-05
Gohir.A11G315000	1.343	2.87366	24.8124	6.31906e-07	7.32329e-05
Gohir.D10G175600	1.34168	5.91133	17.5252	2.83528e-05	0.0016016
Gohir.A10G219900	1.34154	5.34755	45.1895	1.78859e-11	1.08331e-08
Gohir.A05G376100	1.33392	3.366	13.0695	0.000300137	0.0099518
Gohir.D03G150432	1.33287	2.24092	13.1669	0.000284941	0.00954075
Gohir.A07G076800	1.33242	2.5625	15.655	7.60128e-05	0.00353544
Gohir.D11G222400	1.32885	2.36132	13.862	0.000196739	0.00723413
Gohir.D03G166800	1.32518	2.87544	14.8362	0.000117266	0.00490581
Gohir.D11G277300	1.32389	4.72446	21.5362	3.47219e-06	0.000290295
Gohir.D05G245600	1.32212	6.53487	14.6702	0.000128054	0.00524052
Gohir.D13G019800	1.32169	3.44168	14.3024	0.000155668	0.00606939
Gohir.A11G306900	1.31929	2.50566	16.2298	5.61059e-05	0.00278035
Gohir.A05G205300	1.31495	3.78657	22.1548	2.5152e-06	0.000222575
Gohir.D13G223300	1.31479	2.47553	24.4198	7.74666e-07	8.53087e-05
Gohir.A08G063500	1.3126	4.73412	29.578	5.3711e-08	9.50597e-06
Gohir.A07G147600	1.31233	2.66549	17.8735	2.3608e-05	0.00137931
Gohir.A11G267300	1.30798	6.6711	37.3257	9.99568e-10	3.42689e-07
Gohir.A12G233300	1.30729	3.90098	17.4903	2.88777e-05	0.0016195
Gohir.A06G208400	1.30672	4.90217	23.8994	1.01502e-06	0.000104792
Gohir.D12G001300	1.30525	4.52046	18.239	1.94847e-05	0.00117104
Gohir.A05G017600	1.30495	5.42105	21.3314	3.86346e-06	0.000317649
Gohir.A08G140900	1.30321	4.17311	19.5805	9.64465e-06	0.000665493
Gohir.D06G037300	1.30125	4.6635	32.6962	1.07747e-08	2.47822e-06
Gohir.A03G003100	1.29857	2.42394	13.4165	0.000249419	0.00864009
Gohir.D13G130000	1.29758	4.7741	29.8461	4.67747e-08	8.52754e-06
Gohir.A13G018200	1.29725	2.86406	18.6474	1.57259e-05	0.000979694
Gohir.A12G079300	1.29537	3.47912	13.643	0.000221066	0.00790135
Gohir.D13G170900	1.29386	3.63794	20.9416	4.73503e-06	0.000373533
Gohir.D09G236400	1.29253	4.17751	17.5573	2.78776e-05	0.0015846
Gohir.A01G080400	1.29147	4.09497	14.5261	0.000138234	0.00556932
Gohir.A01G098001	1.28888	3.9094	13.6069	0.000225357	0.00802809
Gohir.D07G023700	1.28769	4.64362	28.886	7.6767e-08	1.28363e-05
Gohir.D13G175400	1.28753	4.24055	28.1329	1.13266e-07	1.77931e-05
Gohir.A05G273400	1.28745	5.1343	57.3782	3.59572e-14	5.76489e-11
Gohir.A11G216500	1.28687	4.82025	19.3047	1.1143e-05	0.000746214
Gohir.A05G258800	1.2822	6.09413	30.556	3.24367e-08	6.33748e-06
Gohir.A08G000040	1.28175	2.45925	17.4376	2.969e-05	0.00165146
Gohir.D12G167000	1.27839	3.79084	25.3511	4.77889e-07	5.84085e-05
Gohir.A13G012600	1.27792	2.53652	19.3831	1.06949e-05	0.000723219
Gohir.D02G122100	1.2741	7.3306	60.5253	7.26377e-15	1.4665e-11
Gohir.A02G145100	1.27222	4.90194	15.6011	7.82099e-05	0.00361232
Gohir.A01G145318	1.27221	3.3373	15.0788	0.000103116	0.00446109
Gohir.D05G303700	1.27127	2.95858	13.7353	0.000210459	0.00761269
Gohir.A09G072100	1.26706	6.16177	20.7604	5.20468e-06	0.000404149
Gohir.D12G264200	1.26621	2.65198	15.1179	0.000100999	0.00437992
Gohir.D01G157600	1.26398	7.0648	28.6734	8.56707e-08	1.3988e-05
Gohir.D05G124500	1.26157	3.84892	21.8712	2.91576e-06	0.000252287
Gohir.A09G214400	1.26074	6.58669	30.3418	3.6223e-08	6.93878e-06
Gohir.A07G132100	1.26045	2.82838	13.9954	0.000183257	0.00687983
Gohir.A11G079800	1.25649	4.74717	20.337	6.49328e-06	0.000482228
Gohir.D08G090500	1.25573	2.57652	15.7918	7.07078e-05	0.00332905
Gohir.A10G079600	1.25461	6.51185	37.6502	8.46361e-10	2.99584e-07
Gohir.D10G146600	1.25192	3.96278	15.2712	9.3125e-05	0.00411088
Gohir.A10G200900	1.24784	2.35454	17.034	3.67161e-05	0.00196991
Gohir.D10G188900	1.24701	2.75168	15.6106	7.78173e-05	0.00359788
Gohir.D06G032000	1.24672	3.77974	19.9215	8.0687e-06	0.00057949
Gohir.A13G017500	1.24579	2.91561	16.702	4.37355e-05	0.0022727
Gohir.A09G199300	1.24534	5.38964	37.5689	8.82414e-10	3.10331e-07
Gohir.D07G100400	1.24511	3.52472	14.0465	0.000178344	0.00674184
Gohir.A05G141300	1.24507	5.51344	27.035	1.99809e-07	2.79995e-05
Gohir.A06G011900	1.24344	4.33576	19.891	8.19852e-06	0.000587266
Gohir.D11G184700	1.24154	4.89186	36.5356	1.49906e-09	4.80677e-07
Gohir.A04G048900	1.2409	2.5775	14.9726	0.000109086	0.00464882
Gohir.A05G104300	1.24021	4.22777	13.5901	0.000227382	0.0080748
Gohir.D04G144700	1.23963	3.02899	14.1328	0.000170351	0.00650735
Gohir.D04G190600	1.23677	2.65239	17.2141	3.33943e-05	0.0018113
Gohir.A05G161400	1.2338	2.58639	15.1524	9.91733e-05	0.00431808
Gohir.A03G003400	1.23173	3.91472	15.7915	7.07203e-05	0.00332905
Gohir.D01G067600	1.2232	4.95952	29.7534	4.90648e-08	8.8562e-06
Gohir.D09G193600	1.22284	4.61957	28.9766	7.32561e-08	1.24401e-05
Gohir.D05G216400	1.2218	2.39846	15.5724	7.9407e-05	0.00364356
Gohir.D05G005000	1.22075	5.03864	28.5442	9.15846e-08	1.48141e-05
Gohir.D10G071800	1.21926	7.09181	14.954	0.000110164	0.00468055
Gohir.A11G176800	1.21709	5.20013	35.8865	2.09151e-09	6.3693e-07
Gohir.D11G188900	1.21635	2.44996	16.1154	5.95978e-05	0.00291628
Gohir.D05G374000	1.21621	6.80086	49.2131	2.29607e-12	1.92555e-09
Gohir.A07G076500	1.2111	2.92926	14.3598	0.000150989	0.00595554
Gohir.D05G139700	1.2105	2.40226	13.3417	0.000259573	0.0088935
Gohir.A02G119000	1.20494	3.62776	18.7098	1.52196e-05	0.000953607
Gohir.A08G200700	1.20358	3.47793	17.8413	2.40109e-05	0.00140135
Gohir.A07G231400	1.20066	5.48373	13.9218	0.000190576	0.00707232
Gohir.D05G275800	1.19739	4.40067	19.6839	9.13687e-06	0.00064018
Gohir.A10G232015	1.19488	2.79961	15.3226	9.0625e-05	0.00402613
Gohir.D03G152800	1.19153	5.27414	18.484	1.71338e-05	0.0010506
Gohir.D07G144500	1.184	6.32017	40.8305	1.66019e-10	7.41793e-08
Gohir.D05G089100	1.18316	2.8121	15.2274	9.53084e-05	0.00416963
Gohir.D11G206900	1.18276	5.09597	32.896	9.72224e-09	2.28435e-06
Gohir.D08G157000	1.17715	4.53558	17.5893	2.74119e-05	0.00156611
Gohir.D10G254500	1.17711	3.81469	15.5998	7.82622e-05	0.00361232
Gohir.A06G020300	1.17642	3.52086	13.8476	0.00019825	0.00727241
Gohir.D05G260400	1.17462	5.22957	20.2805	6.68774e-06	0.000494648
Gohir.A10G227900	1.17337	4.466	14.5155	0.000139014	0.00559659
Gohir.D02G175500	1.17214	4.60445	21.7286	3.14079e-06	0.000268599
Gohir.A13G034500	1.17202	3.23929	15.0288	0.000105884	0.0045376
Gohir.D01G162300	1.16997	5.99908	26.9579	2.07941e-07	2.90642e-05
Gohir.D12G103501	1.16894	2.66211	15.8119	6.99621e-05	0.00331051
Gohir.A06G029800	1.16735	4.78642	26.1537	3.15288e-07	4.04392e-05
Gohir.D02G018200	1.16697	5.52877	24.874	6.12034e-07	7.17475e-05
Gohir.A04G114000	1.16657	3.08461	13.7332	0.000210701	0.00761638
Gohir.D12G097300	1.16042	4.09477	16.0819	6.06609e-05	0.0029498
Gohir.D05G214700	1.16011	2.93893	16.7572	4.24808e-05	0.00222447
Gohir.D10G038700	1.1599	6.63245	35.0116	3.27749e-09	9.16203e-07
Gohir.D12G170500	1.15843	3.09188	19.0281	1.28807e-05	0.000833897
Gohir.D08G232200	1.1576	4.91196	30.829	2.81789e-08	5.58568e-06
Gohir.A10G146900	1.15674	3.70285	21.654	3.26528e-06	0.000276818
Gohir.A02G066300	1.15541	4.53174	13.2787	0.000268441	0.00913991
Gohir.A10G021500	1.15518	6.53577	31.3153	2.19339e-08	4.52894e-06
Gohir.A05G205200	1.15267	8.03411	35.6456	2.36678e-09	7.05002e-07
Gohir.A10G012660	1.15142	2.66552	15.8072	7.01335e-05	0.00331574
Gohir.A05G215000	1.15101	6.26468	34.425	4.42991e-09	1.18372e-06
Gohir.D05G218300	1.14243	6.56739	47.4658	5.59722e-12	3.96247e-09
Gohir.A11G108200	1.14124	4.82367	29.5713	5.38966e-08	9.50795e-06
Gohir.A07G195300	1.13571	4.65416	22.5774	2.01848e-06	0.00018873
Gohir.A10G219400	1.13501	2.91467	13.3071	0.000264404	0.00904114
Gohir.D03G164900	1.13136	2.47579	17.709	2.57402e-05	0.00148636
Gohir.D01G045200	1.13098	6.48	36.6721	1.39768e-09	4.50822e-07
Gohir.D01G074400	1.13013	3.06217	14.2705	0.000158331	0.00614291
Gohir.D09G144200	1.12824	3.96276	24.4236	7.73165e-07	8.53087e-05
Gohir.A01G166400	1.12719	6.70839	24.075	9.26534e-07	9.82903e-05
Gohir.D09G071800	1.12697	6.56218	16.6604	4.47037e-05	0.00231369
Gohir.A02G163900	1.12679	3.6125	22.4785	2.12504e-06	0.000196335
Gohir.D09G072100	1.12676	4.01619	20.6077	5.637e-06	0.000432178
Gohir.A05G233100	1.12668	3.03472	17.5834	2.74972e-05	0.00156789
Gohir.A06G069600	1.1263	5.599	23.604	1.1834e-06	0.000120014
Gohir.D04G070900	1.12623	5.29387	14.2287	0.000161882	0.00625398
Gohir.D10G138300	1.12509	4.80164	13.9066	0.000192128	0.0071197
Gohir.A03G188300	1.12426	3.23989	21.9313	2.82587e-06	0.000245679
Gohir.D11G015000	1.12093	3.94477	21.2039	4.12913e-06	0.000334576
Gohir.D11G004400	1.12028	4.77628	28.184	1.10311e-07	1.74295e-05
Gohir.A12G236500	1.11926	3.30456	16.4425	5.01471e-05	0.00254524
Gohir.D02G126800	1.11857	5.77129	14.668	0.000128204	0.00524271
Gohir.A01G171300	1.11677	6.13619	27.3315	1.71394e-07	2.45658e-05
Gohir.D13G013800	1.11649	4.11947	21.1139	4.32773e-06	0.000346415
Gohir.A05G044600	1.11414	5.73654	19.9039	8.14346e-06	0.00058409
Gohir.D05G379600	1.10631	5.19107	16.0578	6.14395e-05	0.00297767
Gohir.A01G059100	1.10505	6.42675	27.5682	1.51654e-07	2.25254e-05
Gohir.D07G096000	1.10302	4.57624	17.3942	3.03744e-05	0.00167754
Gohir.A06G020500	1.10291	5.10278	15.9204	6.6063e-05	0.00315891
Gohir.D06G081500	1.09934	3.79348	21.7059	3.17811e-06	0.000270268
Gohir.A05G045200	1.09697	4.50361	27.6554	1.44967e-07	2.16501e-05
Gohir.D05G226300	1.09684	5.64714	22.3598	2.26056e-06	0.000205651
Gohir.A09G047200	1.09681	5.58307	25.8931	3.60865e-07	4.57468e-05
Gohir.A11G038700	1.0938	2.78184	16.6707	4.44632e-05	0.00230393
Gohir.D10G159500	1.09341	3.45965	18.0949	2.10165e-05	0.00124797
Gohir.D01G027600	1.09155	4.78022	19.5017	1.00511e-05	0.000686588
Gohir.A02G163000	1.09134	5.96837	18.8249	1.43288e-05	0.000912472
Gohir.A02G154400	1.09059	5.76638	18.3764	1.8129e-05	0.00110607
Gohir.D02G170800	1.08929	5.18228	17.6163	2.70255e-05	0.00154909
Gohir.A09G138400	1.08783	3.32399	13.3568	0.000257489	0.00884436
Gohir.A13G224700	1.08681	4.12241	24.9014	6.03399e-07	7.10408e-05
Gohir.A11G306700	1.08471	3.06598	14.6746	0.000127754	0.0052361
Gohir.A10G180600	1.08195	3.88373	23.4987	1.24995e-06	0.000125481
Gohir.D11G147000	1.0815	4.91758	22.2359	2.41118e-06	0.000214414
Gohir.D05G104700	1.08121	4.64895	16.2589	5.52507e-05	0.00275192
Gohir.D06G088100	1.0801	4.88513	35.157	3.04166e-09	8.5466e-07
Gohir.D12G247400	1.07983	2.93021	14.8776	0.000114715	0.00482876
Gohir.A05G345200	1.07932	4.16842	21.5727	3.40662e-06	0.00028613
Gohir.A12G226300	1.07862	5.18805	14.8406	0.000116992	0.00490482
Gohir.A10G140000	1.0786	4.16338	17.4307	2.97967e-05	0.00165234
Gohir.D03G130500	1.07775	4.23157	20.6236	5.59026e-06	0.000429198
Gohir.D13G022400	1.0762	4.75478	28.0461	1.1846e-07	1.84496e-05
Gohir.D05G230200	1.07531	3.24244	17.611	2.71022e-05	0.00155035
Gohir.A03G093100	1.07486	7.07906	20.5753	5.733e-06	0.000438305
Gohir.D05G128800	1.07467	3.98718	14.7008	0.000125993	0.00519448
Gohir.A03G051300	1.07461	4.3409	16.1067	5.98723e-05	0.00292708
Gohir.A07G176700	1.07091	4.00475	26.6628	2.42245e-07	3.27668e-05
Gohir.A03G009900	1.06982	4.53646	14.1019	0.000173168	0.00659187
Gohir.D10G138400	1.06966	5.4538	23.9577	9.84733e-07	0.000102311
Gohir.D03G160800	1.0682	5.53681	17.4552	2.94161e-05	0.00164631
Gohir.D07G173800	1.06465	3.57941	21.7191	3.15632e-06	0.000269255
Gohir.A10G199000	1.06455	4.98508	13.9666	0.000186088	0.00695262
Gohir.D05G217500	1.06441	5.25241	30.7686	2.907e-08	5.70012e-06
Gohir.D10G006600	1.06433	6.98375	36.2454	1.73967e-09	5.41893e-07
Gohir.A02G017000	1.06297	5.88566	24.8642	6.15138e-07	7.19566e-05
Gohir.D11G245700	1.06263	5.14501	14.4901	0.000140899	0.00564746
Gohir.A13G126100	1.05825	4.30976	22.3449	2.27814e-06	0.000205944
Gohir.D11G322200	1.05475	3.56831	18.6573	1.56451e-05	0.000975778
Gohir.A13G020300	1.05275	3.64349	16.7402	4.28642e-05	0.00223809
Gohir.D03G138400	1.05099	6.9682	14.9345	0.000111306	0.00472062
Gohir.A05G392000	1.05053	5.12596	14.6849	0.000127063	0.00522349
Gohir.A07G019200	1.04946	5.97145	24.1638	8.84798e-07	9.43859e-05
Gohir.D12G026500	1.04675	5.13482	13.802	0.000203125	0.00739648
Gohir.A09G178500	1.04636	3.68422	19.8688	8.29439e-06	0.000592576
Gohir.A11G127900	1.04539	5.60633	14.5129	0.000139206	0.00559935
Gohir.A05G149200	1.04388	3.08783	16.5387	4.7668e-05	0.00244443
Gohir.D05G043700	1.0423	2.37957	15.1523	9.91771e-05	0.00431808
Gohir.A13G043500	1.04144	5.43487	13.7587	0.000207854	0.00754349
Gohir.A08G000092	1.0385	5.82412	17.4005	3.02748e-05	0.00167374
Gohir.D12G230600	1.03779	4.29277	22.5424	2.05556e-06	0.000191539
Gohir.D02G196300	1.0377	3.51921	14.4816	0.000141532	0.00566452
Gohir.A09G010700	1.03675	5.579	16.161	5.81801e-05	0.00285974
Gohir.A13G182300	1.03628	4.48513	13.8878	0.000194056	0.0071814
Gohir.D06G065500	1.02667	4.07343	19.214	1.16852e-05	0.000772532
Gohir.D06G116700	1.02568	6.66857	31.7658	1.73928e-08	3.77728e-06
Gohir.D11G014800	1.02173	4.50471	15.271	9.3136e-05	0.00411088
Gohir.D09G146800	1.02076	5.54226	14.3032	0.000155596	0.00606939
Gohir.A09G146500	1.02028	6.37235	24.7115	6.65843e-07	7.60918e-05
Gohir.A02G164200	1.01865	4.66594	18.5306	1.67199e-05	0.00103167
Gohir.D06G028900	1.01836	4.73745	13.3209	0.00026246	0.00898113
Gohir.A02G037500	1.01776	5.986	28.2846	1.04724e-07	1.66918e-05
Gohir.D09G009800	1.01621	4.62242	19.5871	9.61149e-06	0.000664888
Gohir.A10G229500	1.0153	4.06583	15.3472	8.94544e-05	0.00399463
Gohir.D07G019000	1.01438	6.11031	16.7487	4.26717e-05	0.00223018
Gohir.D03G163600	1.01398	3.89812	13.2154	0.000277663	0.00936615
Gohir.D12G074600	1.01306	5.19145	27.5233	1.5521e-07	2.28666e-05
Gohir.D09G197600	1.013	4.09266	19.2275	1.1603e-05	0.000768522
Gohir.A09G068500	1.01243	4.44986	22.9198	1.68899e-06	0.000162665
Gohir.A06G061500	1.01174	6.53936	30.4215	3.47658e-08	6.69653e-06
Gohir.D08G270400	1.01153	4.99315	16.1719	5.78452e-05	0.00285099
Gohir.A11G258000	1.01147	4.1985	23.1729	1.48073e-06	0.000145434
Gohir.A08G229000	1.01086	5.7009	16.5346	4.77711e-05	0.00244512
Gohir.A05G123500	1.00794	5.2925	19.7364	8.88907e-06	0.000626037
Gohir.D11G286600	1.00661	3.18156	15.887	6.72381e-05	0.00320947
Gohir.D04G028400	1.00539	3.43615	15.6107	7.78118e-05	0.00359788
Gohir.A02G174900	1.00538	3.17308	14.2562	0.000159537	0.00618531
Gohir.D07G126400	1.0042	3.17312	15.2402	9.46679e-05	0.00414827
Gohir.A01G221600	1.00357	4.24016	13.8269	0.000200449	0.00732843
Gohir.D11G335700	1.00199	2.76545	20.6813	5.42443e-06	0.000417054
Gohir.A13G131800	1.00194	3.72328	14.0906	0.000174212	0.00662698
Gohir.D08G055700	1.00158	3.94409	16.8065	4.13911e-05	0.00217787
Gohir.A01G142500	1.00052	4.5927	22.3549	2.26638e-06	0.000205651
Gohir.A09G214700	0.998547	6.2539	40.1646	2.33435e-10	1.01511e-07
Gohir.D09G120500	0.997644	7.0473	18.2001	1.98865e-05	0.00119125
Gohir.D07G083800	0.997547	5.11068	23.224	1.44186e-06	0.000142129
Gohir.A10G010300	0.995251	4.00608	14.1366	0.00017	0.00650735
Gohir.D10G249900	0.994485	4.42816	22.3253	2.30155e-06	0.000207371
Gohir.A12G129000	0.994243	3.77967	19.1383	1.21578e-05	0.000796558
Gohir.A05G214300	0.993168	4.99662	24.6291	6.94939e-07	7.84654e-05
Gohir.A10G101605	0.992306	6.30714	25.7638	3.85862e-07	4.85534e-05
Gohir.A09G179000	0.991929	3.60279	18.1743	2.01579e-05	0.00120353
Gohir.A05G163000	0.991226	6.39848	31.0044	2.57445e-08	5.19762e-06
Gohir.D05G053600	0.990675	5.00248	17.0132	3.7121e-05	0.00198577
Gohir.D03G040600	0.990425	4.71016	19.1537	1.206e-05	0.000792054
Gohir.D11G133800	0.990123	5.75949	24.2156	8.61315e-07	9.2242e-05
Gohir.A12G202400	0.989571	5.91908	29.3651	5.99489e-08	1.04717e-05
Gohir.A05G141200	0.987641	5.59053	13.6696	0.000217958	0.00782165
Gohir.A08G067500	0.985655	3.64742	14.0233	0.00018056	0.00681143
Gohir.A10G166900	0.98342	4.07492	15.6401	7.66119e-05	0.0035542
Gohir.A05G223600	0.983077	4.68936	17.4324	2.9771e-05	0.00165234
Gohir.D10G112100	0.981884	6.32057	19.1821	1.18824e-05	0.000782274
Gohir.A05G062400	0.981603	3.54887	14.0239	0.0001805	0.00681143
Gohir.A11G269800	0.981358	4.15717	13.3876	0.000253291	0.00873277
Gohir.D03G040900	0.981228	2.92779	13.354	0.000257875	0.00885205
Gohir.A13G142000	0.981016	4.91752	18.1566	2.03462e-05	0.00121345
Gohir.D06G143600	0.980886	2.98179	15.7959	7.05558e-05	0.00332705
Gohir.D01G067800	0.979002	4.11042	23.61	1.17975e-06	0.00011998
Gohir.A03G150700	0.977808	6.55678	31.6103	1.88432e-08	3.99675e-06
Gohir.D09G197700	0.977475	4.83083	28.0992	1.15252e-07	1.80014e-05
Gohir.D06G033600	0.977457	5.20308	19.0333	1.28459e-05	0.000832631
Gohir.A01G220700	0.976422	4.39077	14.0279	0.000180115	0.00680407
Gohir.A12G189500	0.976247	5.24564	14.5821	0.00013418	0.00544624
Gohir.D03G082800	0.975081	3.65847	16.7275	4.31503e-05	0.00224873
Gohir.A07G170700	0.973367	6.97451	19.6439	9.32983e-06	0.000649526
Gohir.D06G018700	0.972999	3.69004	22.2136	2.43941e-06	0.000216219
Gohir.D12G194050	0.971856	3.56883	17.109	3.52946e-05	0.00190301
Gohir.A12G094601	0.969312	3.82074	13.2534	0.000272084	0.00921788
Gohir.A07G017200	0.967961	3.80615	16.348	5.27129e-05	0.00265077
Gohir.A01G142401	0.967217	4.08701	22.0958	2.59376e-06	0.000229116
Gohir.D01G016400	0.964594	4.64413	14.6804	0.000127364	0.00522795
Gohir.D01G159400	0.961619	5.0403	15.2614	9.36122e-05	0.00411329
Gohir.D03G150000	0.960737	4.38084	14.0102	0.000181826	0.00684497
Gohir.D09G098700	0.960262	3.41431	13.2201	0.000276958	0.00936228
Gohir.D12G041200	0.95776	3.32715	16.5297	4.78944e-05	0.00244913
Gohir.D02G205800	0.956609	6.90029	14.6996	0.000126072	0.00519448
Gohir.A07G189800	0.956467	3.54886	13.5698	0.000229858	0.00813622
Gohir.D11G332400	0.95438	5.00757	27.1963	1.8381e-07	2.5898e-05
Gohir.A02G016500	0.95215	5.3069	28.3697	1.00224e-07	1.60214e-05
Gohir.D13G032901	0.947506	3.79327	13.2735	0.000269181	0.00914797
Gohir.D07G013400	0.946252	4.59256	18.8005	1.45131e-05	0.000920985
Gohir.D06G188600	0.944035	4.09072	17.2192	3.3305e-05	0.00180885
Gohir.A08G215500	0.943847	5.10061	16.6304	4.54174e-05	0.00234446
Gohir.A05G331100	0.943366	4.82916	18.2745	1.91249e-05	0.00115195
Gohir.D10G071900	0.940057	6.06269	22.9234	1.68585e-06	0.00016265
Gohir.A11G068900	0.938644	3.35237	13.0617	0.000301391	0.0099733
Gohir.D08G090300	0.937435	5.65606	14.5518	0.000136355	0.00551398
Gohir.A12G015500	0.936927	6.13235	14.6824	0.000127228	0.00522634
Gohir.D02G011900	0.936528	3.75391	14.8648	0.000115495	0.00485037
Gohir.A05G272900	0.936275	4.88744	25.3399	4.80673e-07	5.86174e-05
Gohir.D05G231000	0.936127	6.47544	37.008	1.17643e-09	3.88658e-07
Gohir.D06G018900	0.935933	4.58259	18.2619	1.92523e-05	0.00115835
Gohir.A09G199000	0.935886	4.20041	16.2547	5.53732e-05	0.00275406
Gohir.A01G219600	0.935785	4.63384	18.5294	1.67305e-05	0.00103167
Gohir.D11G046500	0.935149	3.84141	16.4308	5.04588e-05	0.00255866
Gohir.A05G228600	0.932365	6.33585	30.8884	2.73297e-08	5.43712e-06
Gohir.A05G273600	0.932336	3.77842	13.5001	0.000238551	0.00835379
Gohir.A02G101400	0.930267	3.74551	23.8096	1.06352e-06	0.000109384
Gohir.D06G156600	0.929869	5.21835	32.9814	9.30466e-09	2.22459e-06
Gohir.A05G099100	0.929421	5.50783	26.5929	2.51159e-07	3.36386e-05
Gohir.A10G092000	0.929212	4.43379	20.0611	7.50073e-06	0.000548086
Gohir.D06G170100	0.9276	3.99504	19.2433	1.15072e-05	0.000764964
Gohir.A01G039950	0.927153	4.24042	19.3293	1.10007e-05	0.00073941
Gohir.A06G105200	0.926933	6.00515	18.3293	1.8583e-05	0.0011293
Gohir.A10G079700	0.926417	6.10237	13.9361	0.000189128	0.00704684
Gohir.D04G050200	0.926134	5.03111	20.923	4.7812e-06	0.000376087
Gohir.A05G267700	0.923862	4.33631	13.2772	0.000268649	0.00914128
Gohir.A11G103400	0.923798	6.07343	17.6464	2.66011e-05	0.00152959
Gohir.D03G017300	0.923618	5.75391	16.7936	4.16733e-05	0.00218838
Gohir.A02G019300	0.92193	7.55152	22.2632	2.37716e-06	0.000211734
Gohir.D07G023500	0.921218	3.91864	14.4182	0.000146379	0.00582429
Gohir.A05G063300	0.9187	4.78592	16.242	5.57447e-05	0.00277001
Gohir.D03G030000	0.917904	4.56641	22.2808	2.35547e-06	0.00021049
Gohir.D05G165800	0.917092	6.21452	24.8098	6.32765e-07	7.32329e-05
Gohir.D07G196000	0.916993	4.13851	16.8091	4.1334e-05	0.00217696
Gohir.D08G235800	0.913898	3.71989	13.2536	0.00027205	0.00921788
Gohir.A06G067000	0.913404	5.78465	25.3643	4.74619e-07	5.81392e-05
Gohir.A09G123600	0.910908	4.88801	16.0868	6.05027e-05	0.00294927
Gohir.D01G067200	0.909981	6.84616	13.9319	0.000189558	0.00705323
Gohir.A08G161400	0.909757	4.68323	14.8394	0.000117062	0.00490482
Gohir.A11G005100	0.908519	4.74002	24.3739	7.9336e-07	8.70158e-05
Gohir.D01G027700	0.908222	5.63419	23.5487	1.21791e-06	0.000122717
Gohir.D08G074700	0.907934	4.13163	24.5555	7.2199e-07	8.06484e-05
Gohir.D06G043600	0.907901	4.55593	16.4125	5.0948e-05	0.00257627
Gohir.A11G065100	0.907666	3.64795	18.7663	1.47755e-05	0.00093209
Gohir.D03G094400	0.904147	4.3135	21.3128	3.90121e-06	0.00032027
Gohir.A02G034800	0.901679	4.36173	17.5192	2.84426e-05	0.00160466
Gohir.A02G157400	0.901403	5.15481	19.8225	8.49744e-06	0.000604105
Gohir.A13G073300	0.900548	3.44224	13.8076	0.000202519	0.00738758
Gohir.A12G220300	0.896265	4.98205	17.4381	2.96812e-05	0.00165146
Gohir.A01G060500	0.896152	2.89964	14.3448	0.000152199	0.00599026
Gohir.D09G029800	0.892529	3.94918	15.0646	0.000103894	0.00447696
Gohir.D09G048100	0.891758	6.67617	18.7897	1.45955e-05	0.000925136
Gohir.A05G167700	0.891117	4.95532	15.953	6.49362e-05	0.00311323
Gohir.D01G023592	0.889112	4.78531	15.358	8.89412e-05	0.00398707
Gohir.A10G169900	0.886245	5.80262	13.8978	0.000193026	0.00714811
Gohir.A09G033300	0.883829	3.87902	14.0577	0.000177289	0.00671126
Gohir.A13G120500	0.881719	4.14641	17.5876	2.74373e-05	0.00156611
Gohir.A07G015000	0.878444	3.7027	16.8932	3.95433e-05	0.00210092
Gohir.A07G198600	0.877613	4.39518	14.7903	0.000120155	0.0049922
Gohir.D03G095800	0.876977	3.42089	16.2394	5.58212e-05	0.00277128
Gohir.D02G022600	0.875465	7.28675	19.9758	7.84286e-06	0.000565505
Gohir.D09G141800	0.873704	4.59159	15.4139	8.63512e-05	0.0038966
Gohir.D04G107700	0.873228	4.43391	16.3582	5.24302e-05	0.00264387
Gohir.A04G034000	0.870632	3.82837	13.4884	0.00024004	0.00839408
Gohir.D10G209100	0.870365	4.86795	17.9618	2.25379e-05	0.00132388
Gohir.D04G140500	0.868984	4.84388	19.9462	7.96533e-06	0.000573577
Gohir.D08G109900	0.864832	3.54412	16.8565	4.03141e-05	0.00213356
Gohir.A02G069300	0.86403	5.49587	19.5663	9.7167e-06	0.000668771
Gohir.A08G061200	0.863886	6.18786	17.6318	2.68074e-05	0.00153983
Gohir.A13G111200	0.863795	3.89468	15.5842	7.89118e-05	0.00363125
Gohir.D02G076000	0.863405	5.6128	14.4762	0.000141939	0.00567662
Gohir.D02G165325	0.862605	4.97472	17.0157	3.70723e-05	0.00198512
Gohir.D03G128700	0.862016	4.14305	13.1657	0.000285114	0.00954075
Gohir.D04G069800	0.860891	4.13952	13.4507	0.000244917	0.00852533
Gohir.D13G081000	0.859408	6.06614	13.8613	0.000196808	0.00723413
Gohir.A05G196700	0.85806	3.87939	13.4882	0.000240068	0.00839408
Gohir.A11G140500	0.856279	4.73641	15.9312	6.56879e-05	0.00314373
Gohir.D07G073000	0.853595	3.86669	15.3815	8.7844e-05	0.00394437
Gohir.A07G050500	0.853466	3.78654	15.2407	9.46428e-05	0.00414827
Gohir.A13G207600	0.85202	4.78339	23.0362	1.58976e-06	0.000154749
Gohir.D13G026200	0.848991	6.42083	21.5363	3.47197e-06	0.000290295
Gohir.A05G364600	0.845288	5.23778	19.361	1.08193e-05	0.000729011
Gohir.D09G217200	0.841983	6.335	26.2876	2.9417e-07	3.81798e-05
Gohir.A06G149900	0.838496	4.24667	14.6502	0.00012942	0.00527658
Gohir.D02G067000	0.835622	3.37654	15.3531	8.91755e-05	0.00399429
Gohir.D13G174801	0.835251	6.19622	14.3273	0.000153624	0.00603161
Gohir.A09G008700	0.835059	3.57725	13.416	0.000249482	0.00864009
Gohir.D01G045400	0.83271	5.0229	14.5282	0.000138075	0.00556734
Gohir.D11G004801	0.827408	5.82408	19.091	1.24632e-05	0.000811685
Gohir.D02G062400	0.824455	5.15609	20.5807	5.71682e-06	0.000437682
Gohir.D11G236800	0.823416	5.54087	18.319	1.86836e-05	0.00113414
Gohir.D12G123800	0.818984	8.12005	21.559	3.43104e-06	0.000287738
Gohir.D09G023500	0.818748	4.14547	15.2623	9.35672e-05	0.00411329
Gohir.A02G056600	0.817894	3.88855	14.7621	0.000121964	0.00505966
Gohir.D01G134400	0.817481	5.746	17.8768	2.35675e-05	0.00137842
Gohir.D07G024900	0.815714	6.14195	20.3386	6.48774e-06	0.000482228
Gohir.D10G010100	0.814778	4.18519	18.6272	1.58935e-05	0.000987879
Gohir.D12G127000	0.813055	5.44473	18.6739	1.55093e-05	0.000970015
Gohir.A06G012000	0.809177	5.293	19.081	1.25288e-05	0.000814985
Gohir.A01G059500	0.806796	4.8116	13.6949	0.000215034	0.00774223
Gohir.A05G144500	0.801408	5.13366	16.4646	4.95669e-05	0.00252754
Gohir.A03G152400	0.800784	6.09505	17.8271	2.41913e-05	0.00140886
Gohir.A11G156000	0.796002	6.2022	20.7025	5.36468e-06	0.000413043
Gohir.A10G127700	0.795613	6.9424	18.6103	1.60356e-05	0.000994442
Gohir.D11G223300	0.795273	6.87382	20.5137	5.92072e-06	0.000449504
Gohir.A12G076200	0.794462	4.9453	18.2831	1.90388e-05	0.00114931
Gohir.D05G118600	0.794411	6.98033	16.3378	5.2996e-05	0.0026601
Gohir.D07G142600	0.793993	6.00536	14.4221	0.000146078	0.00581655
Gohir.A01G168400	0.793086	5.43908	13.8664	0.000196275	0.00722525
Gohir.A03G013500	0.791315	5.88624	15.4118	8.6445e-05	0.00389761
Gohir.D02G173700	0.789857	7.29717	23.3165	1.37413e-06	0.000136938
Gohir.D12G038900	0.78934	4.97205	14.2985	0.000155991	0.00606939
Gohir.A05G009800	0.788973	5.55303	14.402	0.000147642	0.00586599
Gohir.A12G034000	0.786423	5.05233	18.82	1.43655e-05	0.000913746
Gohir.A01G202000	0.785221	6.15842	18.3943	1.79599e-05	0.00109878
Gohir.A06G164600	0.772803	4.46732	13.4121	0.000250013	0.00864983
Gohir.D02G181300	0.761413	4.9175	13.976	0.000185158	0.00693209
Gohir.D09G129300	0.761096	4.18082	13.4996	0.00023861	0.00835379
Gohir.A13G012200	0.760197	5.367	16.0599	6.13708e-05	0.00297767
Gohir.D02G029900	0.758532	5.52191	16.3583	5.24254e-05	0.00264387
Gohir.A08G079100	0.758088	7.49419	14.1532	0.000168511	0.00647174
Gohir.D08G178200	0.753873	3.56661	13.6547	0.000219696	0.00786333
Gohir.D10G218700	0.749425	7.46553	17.4938	2.88249e-05	0.0016195
Gohir.D05G349200	0.742495	4.03323	14.41	0.000147017	0.0058454
Gohir.A06G081400	0.74144	4.49533	17.9555	2.2613e-05	0.00132687
Gohir.A10G037700	0.739369	6.11705	21.2678	3.99382e-06	0.000326888
Gohir.A02G060600	0.736882	3.87688	13.4825	0.000240803	0.00840361
Gohir.A05G262900	0.734836	6.64633	14.2303	0.000161741	0.00625295
Gohir.D05G245300	0.731878	7.065	19.4485	1.03349e-05	0.000702263
Gohir.A10G127200	0.730927	8.53073	13.5317	0.000234573	0.00825487
Gohir.A09G203900	0.730198	6.29129	15.6971	7.43388e-05	0.00347239
Gohir.D08G255400	0.724713	4.92687	13.7364	0.000210341	0.00761269
Gohir.A06G036500	0.722611	5.41741	17.5125	2.85428e-05	0.00160733
Gohir.A07G162300	0.718842	4.90826	13.726	0.000211504	0.00763528
Gohir.A11G085100	0.716341	5.39485	13.4184	0.00024917	0.00864009
Gohir.A05G015800	0.716132	6.96768	17.4751	2.91092e-05	0.00163081
Gohir.A06G150400	0.711974	6.02963	13.881	0.000194757	0.00719269
Gohir.A05G244300	0.711847	6.51187	14.2958	0.000156216	0.0060727
Gohir.A11G067700	0.706915	5.1081	13.2001	0.000279942	0.00941513
Gohir.D05G003400	0.706495	3.43276	14.2469	0.000160325	0.00621141
Gohir.A11G289600	0.704592	5.05866	13.7297	0.000211086	0.00762525
Gohir.A12G210600	0.70186	6.58552	16.1404	5.8816e-05	0.0028832
Gohir.D07G016200	0.700387	5.83388	16.4513	4.99162e-05	0.00253823
Gohir.A05G216900	0.698393	4.57358	13.4115	0.000250081	0.00864983
Gohir.D11G302800	0.697144	5.58918	14.2998	0.000155879	0.00606939
Gohir.A04G133700	0.695286	5.11775	14.2371	0.00016116	0.00623492
Gohir.A08G122400	0.694971	5.57257	14.288	0.000156861	0.00609023
Gohir.A05G354100	0.690367	6.04277	13.2173	0.000277377	0.00936228
Gohir.D07G177500	0.68925	6.88393	19.5539	9.78008e-06	0.000672285
Gohir.A05G183500	0.680055	7.45982	13.9441	0.000188325	0.00702172
Gohir.A05G087900	0.677867	5.9779	14.9555	0.000110076	0.00468055
Gohir.D11G006000	0.674172	5.72245	14.7519	0.000122627	0.00508236
Gohir.A07G023500	0.66352	5.88668	13.1663	0.000285021	0.00954075
Gohir.D02G070100	0.647526	4.40101	13.2464	0.000273105	0.00924674
Gohir.D11G302500	0.644241	5.39393	13.5699	0.00022984	0.00813622
Gohir.A13G073100	0.6366	5.58036	13.5438	0.000233056	0.00822274
Gohir.A11G200400	0.626034	6.00764	15.1918	9.71238e-05	0.00423545
Gohir.A06G021300	0.618745	5.16483	13.1679	0.000284784	0.00954075
Gohir.D11G094100	0.615587	5.59783	13.0668	0.000300576	0.00996031
Gohir.D09G150900	-0.552778	5.98714	13.267	0.000270125	0.00916859
Gohir.A11G029700	-0.561173	6.59122	13.832	0.000199905	0.00731504
Gohir.A12G012400	-0.566801	8.36959	13.1456	0.000288201	0.00963811
Gohir.A09G133700	-0.579668	6.66482	16.0545	6.15467e-05	0.00297955
Gohir.D05G212800	-0.583505	7.57695	16.4534	4.98612e-05	0.0025378
Gohir.A05G313400	-0.598636	6.64383	14.4691	0.000142476	0.00568559
Gohir.A01G085900	-0.614447	5.88599	14.324	0.000153886	0.00603161
Gohir.D07G111000	-0.615033	5.6305	13.7032	0.000214094	0.00771858
Gohir.D02G099200	-0.619788	8.15012	15.143	9.96683e-05	0.00433255
Gohir.D13G158200	-0.625549	6.52255	13.8575	0.000197212	0.00724011
Gohir.A13G064900	-0.628469	6.31539	13.2722	0.000269369	0.00914863
Gohir.D06G074800	-0.628535	6.09655	15.51	8.20687e-05	0.00373738
Gohir.A11G058000	-0.631576	4.91836	13.9815	0.000184618	0.0069214
Gohir.D03G008200	-0.638145	5.73794	13.1334	0.000290073	0.00967699
Gohir.A05G034800	-0.639314	7.35499	15.7283	7.31219e-05	0.0034273
Gohir.D05G264000	-0.639555	5.88904	14.9713	0.000109161	0.00464882
Gohir.A02G071700	-0.641468	5.55231	13.666	0.000218369	0.00783127
Gohir.D02G126900	-0.645273	7.54334	16.2579	5.52798e-05	0.00275192
Gohir.A05G010300	-0.646433	4.91534	13.6718	0.000217705	0.00782165
Gohir.D03G133500	-0.654675	5.34287	15.5352	8.09835e-05	0.00369723
Gohir.D12G020500	-0.657592	5.79607	13.8316	0.000199949	0.00731504
Gohir.A03G169600	-0.663657	8.17043	20.4329	6.17602e-06	0.000461812
Gohir.D10G179100	-0.664061	4.64408	14.5483	0.000136611	0.00552024
Gohir.A05G064100	-0.665372	5.25115	16.4425	5.01475e-05	0.00254524
Gohir.D05G320000	-0.673952	5.0292	13.3737	0.000255182	0.00878172
Gohir.D02G192700	-0.676721	8.08416	19.6349	9.37407e-06	0.000650942
Gohir.A10G172600	-0.676846	5.15124	15.2693	9.32176e-05	0.00411115
Gohir.D13G023600	-0.68017	5.39766	13.1837	0.000282401	0.00947905
Gohir.A03G169700	-0.683668	7.53341	15.3269	9.04209e-05	0.00402034
Gohir.A12G113000	-0.683917	5.02401	13.2108	0.000278348	0.00937763
Gohir.A09G125500	-0.688105	4.98554	13.3642	0.000256472	0.00882055
Gohir.D07G142100	-0.688906	4.68944	17.4995	2.8738e-05	0.00161665
Gohir.D12G266500	-0.690309	4.50903	15.5502	8.03414e-05	0.00368025
Gohir.A03G205800	-0.691227	4.15436	14.1348	0.000170165	0.00650735
Gohir.D02G169100	-0.692964	6.8706	13.5341	0.000234273	0.00824966
Gohir.A05G105900	-0.694931	6.59682	15.2632	9.35233e-05	0.00411329
Gohir.D10G108800	-0.696322	4.48287	14.2374	0.000161136	0.00623492
Gohir.D04G012700	-0.697434	4.04792	13.7752	0.000206042	0.00748769
Gohir.D07G111500	-0.700331	5.02195	13.5203	0.000236001	0.00829444
Gohir.D09G151300	-0.700717	5.52319	20.9044	4.82775e-06	0.000378655
Gohir.A09G042600	-0.703835	6.11081	15.9056	6.65797e-05	0.00318083
Gohir.D09G214400	-0.704034	4.35064	14.6759	0.000127672	0.0052361
Gohir.D01G150500	-0.704268	4.20573	13.5475	0.000232606	0.00821218
Gohir.A02G083700	-0.706008	6.54564	19.0152	1.29678e-05	0.000838539
Gohir.D09G223500	-0.707248	5.30154	13.6697	0.000217942	0.00782165
Gohir.D08G033100	-0.710383	6.84507	14.6288	0.0001309	0.00532763
Gohir.D05G311200	-0.715625	5.23829	17.2207	3.32791e-05	0.00180885
Gohir.A10G105100	-0.717401	6.85564	21.2045	4.12805e-06	0.000334576
Gohir.D11G272200	-0.717417	4.22848	14.3085	0.000155159	0.0060674
Gohir.A13G004600	-0.718552	5.31094	13.3841	0.000253767	0.00873854
Gohir.D05G031100	-0.719813	3.74699	14.5569	0.000135988	0.0055114
Gohir.A11G165500	-0.721321	4.82428	13.8056	0.00020273	0.00738758
Gohir.D09G176100	-0.721535	5.00782	13.4526	0.000244661	0.00852186
Gohir.D13G186300	-0.722071	4.19865	14.4729	0.000142191	0.00568251
Gohir.D10G238900	-0.724061	6.84666	15.6878	7.47042e-05	0.00348349
Gohir.D11G296616	-0.724193	6.14337	17.2186	3.33159e-05	0.00180885
Gohir.D03G158600	-0.726557	4.4617	13.5625	0.000230755	0.00815737
Gohir.D11G278700	-0.72799	6.10622	14.0486	0.000178147	0.00673906
Gohir.A07G136900	-0.730104	4.8698	15.5738	7.93458e-05	0.00364356
Gohir.A08G093400	-0.731028	8.32531	13.0544	0.000302565	0.00999585
Gohir.D01G072200	-0.731393	5.07282	14.5042	0.000139851	0.00560958
Gohir.D12G125500	-0.733753	5.2634	14.0586	0.000177198	0.00671126
Gohir.A06G078500	-0.735968	4.38399	13.6936	0.000215189	0.00774269
Gohir.A12G121900	-0.736723	5.68847	16.3253	5.33459e-05	0.00267028
Gohir.A12G048300	-0.737708	6.87846	16.2164	5.65035e-05	0.00279244
Gohir.D10G011600	-0.740338	4.96901	14.7508	0.000122698	0.00508236
Gohir.A07G172100	-0.741011	6.11609	17.2208	3.3277e-05	0.00180885
Gohir.D12G245400	-0.744043	7.76642	24.2585	8.42344e-07	9.11052e-05
Gohir.D11G203400	-0.74812	6.03879	14.4846	0.000141307	0.00565965
Gohir.D12G171400	-0.748351	5.49749	18.9631	1.3327e-05	0.000855726
Gohir.A08G125700	-0.749066	4.15705	13.3499	0.000258441	0.00886031
Gohir.A01G153800	-0.74908	4.54917	15.2148	9.59484e-05	0.00419426
Gohir.D05G262900	-0.750352	9.03487	20.2013	6.97069e-06	0.000513485
Gohir.A05G096600	-0.750519	4.71876	22.736	1.85855e-06	0.000176501
Gohir.A11G268700	-0.751714	6.76044	20.773	5.1706e-06	0.000402075
Gohir.D03G025400	-0.753352	3.98556	16.3437	5.28325e-05	0.00265433
Gohir.A01G075000	-0.754045	5.76385	13.3008	0.000265294	0.00906107
Gohir.A05G012000	-0.755479	4.82128	16.2272	5.61808e-05	0.00278154
Gohir.A03G102100	-0.755555	6.85799	17.8175	2.43135e-05	0.00141447
Gohir.A10G121600	-0.755937	5.00565	19.5241	9.93362e-06	0.000680266
Gohir.A10G018200	-0.755973	5.30893	21.4014	3.72492e-06	0.00030765
Gohir.A11G042700	-0.756175	4.74035	17.2836	3.21947e-05	0.00176556
Gohir.A01G191100	-0.758608	5.01606	14.1399	0.000169701	0.00650077
Gohir.D11G059800	-0.759219	5.28567	16.7811	4.19497e-05	0.00219877
Gohir.A05G218300	-0.759348	6.1067	15.195	9.69574e-05	0.00423158
Gohir.D13G216300	-0.760203	4.07123	16.6368	4.52646e-05	0.00233879
Gohir.D03G121900	-0.763413	3.5564	13.1195	0.000292234	0.00974309
Gohir.A03G044600	-0.7637	6.37671	21.7004	3.1873e-06	0.000270628
Gohir.D13G046600	-0.764914	6.01652	15.4969	8.26427e-05	0.00375509
Gohir.D10G021300	-0.765756	5.43055	21.2903	3.94725e-06	0.000323562
Gohir.A10G211100	-0.767324	4.45339	13.661	0.000218954	0.00784192
Gohir.D05G319100	-0.767735	6.11479	21.0454	4.48521e-06	0.000356404
Gohir.A10G094300	-0.769116	5.29828	19.2951	1.11991e-05	0.000749049
Gohir.D01G072100	-0.769945	4.62966	13.2181	0.000277265	0.00936228
Gohir.A05G081900	-0.772138	4.09536	14.4544	0.000143593	0.00572596
Gohir.D02G159100	-0.772193	5.46951	13.5763	0.000229064	0.00812395
Gohir.D10G249100	-0.774819	8.46983	15.0766	0.000103235	0.00446267
Gohir.D06G216800	-0.774858	6.32317	14.9198	0.00011218	0.00474771
Gohir.A13G220300	-0.776374	3.6169	14.6647	0.000128426	0.00524787
Gohir.A04G080800	-0.776763	4.6058	14.1438	0.000169357	0.00649216
Gohir.A04G091900	-0.777431	8.63444	14.6573	0.000128935	0.0052647
Gohir.A01G085800	-0.778309	6.55335	14.196	0.000164723	0.00635021
Gohir.A12G133500	-0.778449	4.42903	15.0458	0.000104931	0.00450387
Gohir.A04G022900	-0.780456	8.40456	28.6726	8.57071e-08	1.3988e-05
Gohir.D09G039300	-0.781777	3.73728	13.211	0.000278308	0.00937763
Gohir.A12G140400	-0.783507	4.28786	16.1901	5.72935e-05	0.00282636
Gohir.D08G258300	-0.785689	5.08059	21.712	3.168e-06	0.000269829
Gohir.A12G244500	-0.78752	7.7371	33.4307	7.38499e-09	1.82983e-06
Gohir.A03G144000	-0.788827	5.54419	15.9815	6.3963e-05	0.00307529
Gohir.D04G131100	-0.789721	8.14603	15.2814	9.26238e-05	0.00410156
Gohir.A04G141500	-0.789762	6.17964	15.6501	7.62105e-05	0.0035386
Gohir.D13G011700	-0.790254	5.30103	15.3971	8.71225e-05	0.00392387
Gohir.D06G075000	-0.792055	4.63932	15.3009	9.16752e-05	0.00406616
Gohir.A05G261800	-0.792159	5.0859	16.9508	3.83609e-05	0.00204408
Gohir.A05G199948	-0.792278	6.48351	14.3947	0.000148216	0.00587591
Gohir.A13G196700	-0.79255	5.85468	18.963	1.33278e-05	0.000855726
Gohir.A02G043000	-0.792567	5.84921	16.9601	3.81745e-05	0.00203614
Gohir.A10G226600	-0.792717	6.32634	20.0049	7.72422e-06	0.000560659
Gohir.A13G034700	-0.79513	3.91088	13.3061	0.000264545	0.00904114
Gohir.A11G220200	-0.796471	6.46861	13.7528	0.000208508	0.0075622
Gohir.A03G011300	-0.79648	4.74399	16.4722	4.93682e-05	0.00251977
Gohir.A06G076700	-0.796894	6.6549	18.1126	2.08222e-05	0.00124048
Gohir.A01G173800	-0.797196	6.3725	15.724	7.32882e-05	0.00343214
Gohir.A03G194600	-0.798278	4.6606	16.4181	5.07985e-05	0.0025711
Gohir.D08G047200	-0.799404	6.35145	19.0678	1.26156e-05	0.000818676
Gohir.D03G122600	-0.800201	6.17661	26.8564	2.19151e-07	3.02434e-05
Gohir.A05G225200	-0.801148	8.4976	16.3307	5.31945e-05	0.00266515
Gohir.A05G366800	-0.801286	3.77611	14.5544	0.000136169	0.00551295
Gohir.A12G184900	-0.801612	3.78818	13.3615	0.000256842	0.0088277
Gohir.D01G198300	-0.803142	5.12874	15.4865	8.30973e-05	0.00377162
Gohir.A06G204700	-0.805756	6.23652	14.1523	0.000168587	0.00647174
Gohir.A05G317100	-0.806602	6.00706	20.5556	5.79239e-06	0.000442225
Gohir.A05G088300	-0.80837	3.4343	17.1448	3.46355e-05	0.00186932
Gohir.A04G100300	-0.809138	4.27497	17.4315	2.97854e-05	0.00165234
Gohir.A01G112600	-0.810186	5.03375	15.5906	7.86461e-05	0.0036239
Gohir.A04G114600	-0.811124	4.18629	18.8819	1.39069e-05	0.000889767
Gohir.D01G059400	-0.812407	5.37084	17.1953	3.37271e-05	0.00182572
Gohir.D06G040900	-0.813994	3.65744	14.8013	0.000119451	0.00497432
Gohir.D09G030900	-0.814497	5.92509	15.9812	6.39757e-05	0.00307529
Gohir.A06G003100	-0.814516	7.58728	17.2403	3.29381e-05	0.00180089
Gohir.A05G033500	-0.815043	6.23871	22.3668	2.25236e-06	0.000205651
Gohir.D02G068400	-0.817461	6.59097	32.8582	9.91342e-09	2.31927e-06
Gohir.D09G152500	-0.818064	6.92416	14.0726	0.00017589	0.00667684
Gohir.D05G100200	-0.819022	4.73791	15.3681	8.84714e-05	0.00396927
Gohir.D08G152900	-0.820179	4.69319	19.9818	7.81808e-06	0.000565214
Gohir.A09G076200	-0.820209	3.47072	14.9335	0.000111367	0.00472062
Gohir.A05G196900	-0.820445	6.19942	16.2067	5.67923e-05	0.00280417
Gohir.A05G014000	-0.820887	6.7312	13.8742	0.000195458	0.00720881
Gohir.D02G168100	-0.822794	5.77151	13.9902	0.000183764	0.00689412
Gohir.A10G085000	-0.824151	3.8664	13.5654	0.000230397	0.00815003
Gohir.A06G101400	-0.824815	7.05859	17.1055	3.53599e-05	0.00190465
Gohir.D04G143400	-0.828438	6.23809	20.9136	4.80475e-06	0.000377394
Gohir.D01G220500	-0.828725	5.03502	15.4837	8.32214e-05	0.00377411
Gohir.A12G210300	-0.829722	6.41529	14.8702	0.000115167	0.00484028
Gohir.D05G116900	-0.830791	3.4489	13.1845	0.000282271	0.00947905
Gohir.D05G263250	-0.831208	4.33716	15.0237	0.000106169	0.00453913
Gohir.D08G033000	-0.834159	5.82606	15.0731	0.000103424	0.00446733
Gohir.A04G129600	-0.834663	4.58247	18.8875	1.38661e-05	0.000888198
Gohir.D11G328100	-0.835605	4.62507	15.4281	8.57056e-05	0.00387388
Gohir.A05G030800	-0.835689	6.0026	13.3898	0.000252996	0.00872852
Gohir.D10G179700	-0.835743	4.35887	14.0117	0.000181673	0.00684392
Gohir.D11G145700	-0.838746	6.44891	20.4929	5.9852e-06	0.000453768
Gohir.D09G066100	-0.838859	3.63289	14.3498	0.000151796	0.00597872
Gohir.D02G192800	-0.839085	7.16164	14.4286	0.000145578	0.00580088
Gohir.A03G103800	-0.840863	4.45569	14.5118	0.000139288	0.00559935
Gohir.D11G027000	-0.841273	5.19821	22.3828	2.23361e-06	0.000204633
Gohir.A09G155800	-0.841792	5.36288	22.3536	2.26788e-06	0.000205651
Gohir.D07G203700	-0.842061	3.86708	13.8662	0.000196301	0.00722525
Gohir.D08G267400	-0.843052	6.85345	13.8746	0.000195419	0.00720881
Gohir.D02G158700	-0.843826	5.46695	17.5409	2.81198e-05	0.00159504
Gohir.A11G132700	-0.844698	5.64465	13.7898	0.000204445	0.0074396
Gohir.D06G072700	-0.845842	4.32277	19.641	9.34408e-06	0.000649688
Gohir.A11G175200	-0.846007	7.4933	23.7596	1.09147e-06	0.000111627
Gohir.A11G178800	-0.849408	3.32554	16.0155	6.2825e-05	0.00303086
Gohir.A04G094000	-0.849717	4.97374	15.0977	0.00010209	0.00442372
Gohir.A11G096100	-0.852778	4.08565	17.7862	2.47171e-05	0.00143641
Gohir.A06G078400	-0.854031	7.04992	27.1957	1.83863e-07	2.5898e-05
Gohir.A05G159600	-0.855865	4.02752	13.4337	0.000247141	0.00859726
Gohir.A01G180800	-0.85588	5.02385	21.9375	2.81675e-06	0.000245277
Gohir.D08G116000	-0.856248	3.23986	13.2347	0.000274818	0.00929896
Gohir.D05G224000	-0.856513	4.90695	15.3405	8.97731e-05	0.00400133
Gohir.A04G120900	-0.856765	4.04066	13.8342	0.000199667	0.00731455
Gohir.D02G177100	-0.857238	5.03879	13.4647	0.000243091	0.00847258
Gohir.D12G064750	-0.857806	5.94277	23.2133	1.44994e-06	0.000142668
Gohir.A01G209200	-0.859978	4.65266	13.5746	0.000229272	0.00812605
Gohir.D01G140300	-0.86053	3.8081	13.1376	0.000289436	0.00966756
Gohir.D12G213000	-0.862514	6.8764	14.3165	0.000154507	0.00605054
Gohir.A05G096500	-0.864389	6.20439	22.3137	2.31553e-06	0.000207944
Gohir.D05G199500	-0.86719	6.04967	23.1056	1.53345e-06	0.000150071
Gohir.A09G052700	-0.868311	5.05417	19.5195	9.95784e-06	0.000681069
Gohir.D02G159300	-0.86901	3.3168	14.3085	0.000155161	0.0060674
Gohir.D05G227700	-0.870249	7.37152	14.2948	0.000156299	0.0060727
Gohir.D09G189800	-0.87158	4.20609	17.5706	2.7684e-05	0.00157524
Gohir.A11G045900	-0.871842	4.87387	16.5364	4.77261e-05	0.00244511
Gohir.D13G202000	-0.87427	6.00364	21.7681	3.0768e-06	0.000264125
Gohir.A08G061900	-0.874482	4.1433	13.5804	0.000228562	0.00811142
Gohir.D13G026800	-0.876231	6.06561	13.1356	0.000289734	0.00967158
Gohir.A13G169700	-0.879047	4.52405	13.0531	0.000302785	0.00999706
Gohir.A01G081100	-0.880499	4.45577	15.8041	7.02493e-05	0.00331834
Gohir.D05G207100	-0.880641	4.86402	17.3582	3.09556e-05	0.00170581
Gohir.A05G237700	-0.883099	6.71647	15.7307	7.30289e-05	0.00342588
Gohir.D08G146600	-0.883647	3.63663	17.9694	2.24485e-05	0.00132006
Gohir.D02G048700	-0.883928	5.43737	21.0484	4.47829e-06	0.000356374
Gohir.D10G190100	-0.883951	3.12888	13.8055	0.000202745	0.00738758
Gohir.D04G150800	-0.883981	5.48159	19.2384	1.15368e-05	0.00076591
Gohir.A05G150000	-0.886492	5.27597	15.9842	6.38741e-05	0.00307529
Gohir.D08G273700	-0.886507	5.00966	16.9339	3.87045e-05	0.00206037
Gohir.A05G365600	-0.888153	4.3085	20.0242	7.64696e-06	0.000557277
Gohir.D11G280200	-0.888706	5.69765	19.3184	1.10633e-05	0.0007427
Gohir.A05G412700	-0.890871	4.31785	25.4844	4.45984e-07	5.5127e-05
Gohir.D11G182700	-0.891262	7.25057	16.5901	4.63914e-05	0.00239021
Gohir.D08G032800	-0.891534	6.39048	29.0573	7.02698e-08	1.20455e-05
Gohir.A04G103300	-0.891919	3.00459	14.8089	0.00011897	0.00496188
Gohir.A04G109432	-0.892728	5.27064	29.8075	4.77153e-08	8.65376e-06
Gohir.A06G037600	-0.892981	6.4528	25.6692	4.05249e-07	5.07828e-05
Gohir.A05G265300	-0.893322	5.26508	24.3216	8.15204e-07	8.91444e-05
Gohir.A11G008500	-0.893797	4.68099	19.381	1.07068e-05	0.000723219
Gohir.D05G036200	-0.894969	6.43596	15.4445	8.49651e-05	0.00384679
Gohir.D01G094666	-0.896223	3.83628	15.069	0.000103652	0.00447009
Gohir.D07G182300	-0.896284	3.85324	16.3527	5.25811e-05	0.00264828
Gohir.D11G042500	-0.896848	3.98608	14.303	0.000155616	0.00606939
Gohir.A02G065600	-0.897709	6.93026	22.7245	1.86972e-06	0.000176945
Gohir.D03G116800	-0.897922	4.24382	17.0165	3.7057e-05	0.00198512
Gohir.A13G045200	-0.898785	5.4732	14.1793	0.000166193	0.00640236
Gohir.A02G063900	-0.899103	6.53236	17.0983	3.54935e-05	0.00190995
Gohir.A11G055700	-0.899398	5.06794	22.822	1.77722e-06	0.000169698
Gohir.A10G019100	-0.899919	3.83859	20.5461	5.82121e-06	0.000443185
Gohir.D06G141200	-0.900358	4.0878	22.5442	2.05369e-06	0.000191539
Gohir.D08G218300	-0.900594	5.55153	21.9166	2.84753e-06	0.000246775
Gohir.D12G158900	-0.902687	7.00077	23.9528	9.87246e-07	0.000102311
Gohir.D13G133900	-0.903246	5.94569	13.4723	0.000242107	0.00844371
Gohir.D05G315600	-0.903836	6.25174	14.1696	0.000167049	0.00642626
Gohir.A03G076300	-0.903929	5.01298	20.4454	6.13554e-06	0.000460047
Gohir.D11G061100	-0.905347	4.26375	23.4134	1.30664e-06	0.000130691
Gohir.D05G089300	-0.906712	4.3661	19.0035	1.30476e-05	0.000841699
Gohir.D05G224700	-0.907253	3.05846	13.4049	0.00025097	0.0086751
Gohir.D02G202952	-0.907345	4.17432	18.3121	1.87513e-05	0.00113699
Gohir.D11G138800	-0.907801	5.56177	17.0924	3.56041e-05	0.00191402
Gohir.A09G135700	-0.908518	2.75654	13.4314	0.000247449	0.00860248
Gohir.A10G143800	-0.90859	5.08966	19.8219	8.5001e-06	0.000604105
Gohir.D13G047500	-0.908838	5.89948	17.9751	2.23811e-05	0.00131894
Gohir.D01G024300	-0.909892	5.74807	19.6045	9.52431e-06	0.000659695
Gohir.D03G060610	-0.910019	3.02881	13.0701	0.00030005	0.0099518
Gohir.D02G192900	-0.912719	7.2856	26.8795	2.16543e-07	2.99593e-05
Gohir.D13G028000	-0.912941	5.29319	24.0811	9.23624e-07	9.82903e-05
Gohir.A11G105700	-0.913954	4.85075	22.9476	1.66475e-06	0.000161472
Gohir.A06G179700	-0.914185	2.72303	13.5356	0.000234074	0.00824798
Gohir.A11G169000	-0.915522	4.39565	21.431	3.66801e-06	0.000304797
Gohir.A11G160000	-0.915592	3.33587	14.3431	0.000152338	0.00599142
Gohir.D08G032900	-0.917046	6.12666	16.8826	3.97651e-05	0.00211065
Gohir.D11G273900	-0.917778	4.29705	18.4855	1.71203e-05	0.0010506
Gohir.A11G254800	-0.919572	3.98294	17.7324	2.54266e-05	0.00146981
Gohir.D11G221100	-0.9198	4.43001	22.5068	2.09403e-06	0.000194433
Gohir.A11G069500	-0.920428	4.20719	15.6626	7.57059e-05	0.00352417
Gohir.A03G151500	-0.9208	5.54509	16.0573	6.14532e-05	0.00297767
Gohir.D05G239700	-0.920862	5.92636	20.8008	5.09621e-06	0.000397993
Gohir.D09G054900	-0.921042	4.64979	20.7176	5.32252e-06	0.000410957
Gohir.D11G100800	-0.922027	4.24762	14.3779	0.000149545	0.00591999
Gohir.D06G039000	-0.922483	6.86366	19.4621	1.02614e-05	0.000698328
Gohir.D05G371900	-0.922876	5.94807	15.271	9.31358e-05	0.00411088
Gohir.A11G111300	-0.925305	6.48487	28.8884	7.66704e-08	1.28363e-05
Gohir.D03G165700	-0.925861	2.98425	13.8123	0.000202009	0.00737556
Gohir.A09G009700	-0.926792	4.89278	19.6789	9.16069e-06	0.000641025
Gohir.D02G029100	-0.926869	5.65546	15.055	0.000104422	0.00449261
Gohir.A05G347900	-0.926964	4.37827	14.8034	0.00011932	0.00497269
Gohir.A01G200300	-0.927216	3.12623	15.3375	8.9914e-05	0.00400433
Gohir.A02G076500	-0.929152	7.99057	21.2032	4.13072e-06	0.000334576
Gohir.D04G139300	-0.930519	4.28075	29.1969	6.53847e-08	1.12791e-05
Gohir.A03G203000	-0.932206	3.54252	16.8744	3.99359e-05	0.00211765
Gohir.D02G075300	-0.932613	4.50937	15.1368	9.99946e-05	0.00434327
Gohir.A05G005600	-0.933331	7.77506	13.9217	0.00019059	0.00707232
Gohir.A11G165300	-0.933553	3.53308	13.6504	0.000220194	0.00787598
Gohir.A11G042000	-0.934241	5.41637	15.9612	6.46534e-05	0.00310513
Gohir.D10G045600	-0.93433	4.90428	13.5581	0.000231292	0.00817107
Gohir.A03G017120	-0.937985	5.68486	15.5172	8.17595e-05	0.00372641
Gohir.A05G252000	-0.939417	4.69362	14.0069	0.000182137	0.00684941
Gohir.A04G007800	-0.940174	4.13832	14.1339	0.000170247	0.00650735
Gohir.A11G258450	-0.940175	5.75874	23.9707	9.78152e-07	0.00010195
Gohir.A09G159800	-0.940807	3.67704	22.446	2.16136e-06	0.000199353
Gohir.D10G023000	-0.94113	3.9749	27.5176	1.55674e-07	2.28731e-05
Gohir.A06G036600	-0.942309	4.95202	24.9869	5.77224e-07	6.87011e-05
Gohir.A12G167700	-0.943823	4.43424	22.362	2.25798e-06	0.000205651
Gohir.D09G094400	-0.94399	7.69606	38.2707	6.15801e-10	2.36394e-07
Gohir.A13G011000	-0.9444	5.65649	18.8732	1.39705e-05	0.000892784
Gohir.D03G003200	-0.944599	3.31741	15.8186	6.97128e-05	0.00330445
Gohir.A02G097000	-0.944938	4.59386	19.2129	1.16919e-05	0.000772532
Gohir.D05G006300	-0.944952	7.17643	14.9003	0.000113345	0.00478215
Gohir.A01G209300	-0.945018	4.96723	24.3891	7.87136e-07	8.65072e-05
Gohir.D10G057900	-0.94623	7.66047	23.9472	9.90118e-07	0.000102414
Gohir.D07G211300	-0.947959	3.67465	14.3757	0.000149724	0.0059228
Gohir.D10G090700	-0.948314	7.16922	27.7927	1.35034e-07	2.05843e-05
Gohir.D11G324600	-0.948337	4.31162	15.8208	6.96331e-05	0.00330354
Gohir.A09G094600	-0.950755	7.60968	33.5951	6.78649e-09	1.70479e-06
Gohir.D09G030800	-0.950897	5.66838	15.6188	7.74822e-05	0.00359153
Gohir.A11G168400	-0.953002	4.28514	16.7522	4.25934e-05	0.00222823
Gohir.A13G196250	-0.954425	2.40878	13.6059	0.000225477	0.00802809
Gohir.A08G078800	-0.95601	6.39981	14.9992	0.000107557	0.00458765
Gohir.A04G028100	-0.9562	4.95286	27.6983	1.41789e-07	2.13509e-05
Gohir.D11G108200	-0.957306	5.9981	17.9077	2.31883e-05	0.0013577
Gohir.D02G189100	-0.957578	3.59536	13.8251	0.000200642	0.00733055
Gohir.A08G039700	-0.957625	6.40112	20.0075	7.71404e-06	0.000560659
Gohir.A03G092000	-0.957911	5.79301	20.5328	5.86171e-06	0.000445646
Gohir.A07G002600	-0.959123	2.98111	15.4355	8.5369e-05	0.00386187
Gohir.D11G225700	-0.95934	3.06452	14.4693	0.000142466	0.00568559
Gohir.A12G233600	-0.959491	6.35278	20.0925	7.37863e-06	0.000541341
Gohir.A07G107500	-0.959926	4.66622	24.2611	8.41203e-07	9.11052e-05
Gohir.A02G080000	-0.96198	3.9903	21.8448	2.95624e-06	0.000254981
Gohir.D10G018500	-0.962612	4.6008	20.9016	4.835e-06	0.000378679
Gohir.D07G113800	-0.964527	4.8449	17.9381	2.28207e-05	0.00133761
Gohir.D11G175600	-0.964737	3.93007	23.4348	1.29221e-06	0.000129484
Gohir.D09G008700	-0.966439	4.31627	18.8053	1.44768e-05	0.000919746
Gohir.A03G169900	-0.969071	6.73738	34.671	3.90411e-09	1.05355e-06
Gohir.D02G043800	-0.969501	5.15393	20.9722	4.65993e-06	0.000368141
Gohir.D11G159700	-0.971398	2.84952	14.8256	0.000117922	0.00492569
Gohir.D10G092500	-0.973108	4.28951	13.5013	0.000238404	0.00835379
Gohir.D12G145000	-0.973886	4.59204	22.8832	1.72149e-06	0.000164921
Gohir.A05G260700	-0.975599	8.65666	24.9613	5.84935e-07	6.93161e-05
Gohir.D05G059600	-0.976328	4.92833	23.7301	1.10835e-06	0.000113141
Gohir.A02G177500	-0.977225	6.83829	19.2363	1.15496e-05	0.00076591
Gohir.A06G023600	-0.978552	5.02232	25.976	3.45687e-07	4.40274e-05
Gohir.A11G234300	-0.978602	3.25274	17.6477	2.65843e-05	0.00152959
Gohir.D11G317100	-0.978717	4.63246	20.0786	7.43219e-06	0.000544538
Gohir.A03G143800	-0.97899	3.3683	14.7005	0.000126016	0.00519448
Gohir.A04G088600	-0.979478	6.29703	18.7111	1.52091e-05	0.000953607
Gohir.D05G322200	-0.980532	4.22081	17.7509	2.51794e-05	0.00145861
Gohir.A08G039500	-0.980864	3.70136	18.1055	2.08996e-05	0.00124237
Gohir.A08G175100	-0.981201	4.28565	24.0344	9.46305e-07	9.99961e-05
Gohir.D10G175400	-0.983618	6.82894	14.6316	0.000130707	0.00532511
Gohir.D07G161900	-0.98362	5.75492	18.9748	1.32458e-05	0.000852472
Gohir.A11G017200	-0.983691	3.6324	14.9487	0.000110472	0.00469
Gohir.A10G237400	-0.984338	7.94886	23.9535	9.8689e-07	0.000102311
Gohir.A03G179900	-0.984518	2.78073	19.6632	9.23621e-06	0.000644654
Gohir.A13G058000	-0.985391	3.71212	24.2957	8.26227e-07	8.97181e-05
Gohir.D04G119000	-0.985942	4.06857	14.3542	0.000151442	0.00596908
Gohir.D07G082000	-0.987013	6.43724	14.1101	0.000172416	0.00656784
Gohir.D02G167200	-0.988038	5.36193	22.6806	1.91292e-06	0.00018072
Gohir.A09G237500	-0.988448	5.04993	18.7643	1.47907e-05	0.00093209
Gohir.A05G225100	-0.988494	7.13112	20.3915	6.31109e-06	0.000470621
Gohir.A10G069900	-0.988508	4.739	23.1256	1.51756e-06	0.000148783
Gohir.A12G062500	-0.989397	3.49235	16.5624	4.70761e-05	0.00241863
Gohir.A12G092700	-0.990307	2.93295	13.419	0.00024909	0.00864009
Gohir.A05G167200	-0.990353	3.03886	19.8563	8.34865e-06	0.000595672
Gohir.A02G132700	-0.992924	4.80631	19.2078	1.17231e-05	0.000773652
Gohir.A05G140200	-0.99522	3.66388	18.1844	2.00517e-05	0.0011985
Gohir.D12G256000	-0.995324	5.78093	20.4897	5.99532e-06	0.000453904
Gohir.D12G065600	-0.995342	4.11964	19.9898	7.78571e-06	0.000564371
Gohir.D11G206600	-0.99632	2.94332	16.9952	3.74748e-05	0.00200077
Gohir.A06G076800	-0.997043	4.28748	19.2672	1.13644e-05	0.000757314
Gohir.D04G048300	-0.998116	2.8591	14.0817	0.000175037	0.00664909
Gohir.A01G184300	-0.999236	4.48549	21.4955	3.54656e-06	0.000296059
Gohir.A09G190700	-0.999424	2.48657	13.6405	0.000221364	0.00790228
Gohir.D04G064400	-1.00037	3.86457	24.7416	6.55551e-07	7.5231e-05
Gohir.A11G133800	-1.00296	4.1459	19.9781	7.83356e-06	0.000565505
Gohir.A07G138800	-1.00552	6.05402	24.6243	6.9669e-07	7.84654e-05
Gohir.D07G050200	-1.00796	5.80591	13.5389	0.000233667	0.00823897
Gohir.A11G097500	-1.0092	5.85961	21.9438	2.80748e-06	0.000244992
Gohir.A05G057600	-1.0092	5.41911	34.7708	3.70885e-09	1.01595e-06
Gohir.D06G126500	-1.01078	4.97452	24.6964	6.71101e-07	7.65321e-05
Gohir.A01G138700	-1.01139	3.53906	23.26	1.41512e-06	0.000140509
Gohir.D04G066400	-1.0124	3.65908	15.5835	7.89387e-05	0.00363125
Gohir.D02G189500	-1.01275	6.08902	22.3829	2.23355e-06	0.000204633
Gohir.D11G172500	-1.01401	3.55234	19.6673	9.21669e-06	0.000644117
Gohir.D07G215850	-1.01565	3.64326	14.9011	0.000113295	0.00478215
Gohir.A08G069700	-1.01608	4.64091	24.0301	9.48395e-07	9.99961e-05
Gohir.D01G086900	-1.01652	3.17864	14.5597	0.000135791	0.00550753
Gohir.D10G026600	-1.01727	5.83998	19.6869	9.12264e-06	0.000640005
Gohir.A03G060000	-1.01795	7.07596	34.276	4.78253e-09	1.27171e-06
Gohir.D08G089900	-1.02007	5.97671	17.5316	2.82579e-05	0.00159955
Gohir.A01G037000	-1.02022	6.11669	31.7047	1.79487e-08	3.86721e-06
Gohir.D05G144300	-1.02054	2.92154	15.4239	8.58934e-05	0.00387915
Gohir.D01G093100	-1.02222	4.24426	26.1	3.2419e-07	4.14834e-05
Gohir.A12G244600	-1.02275	4.32311	15.3891	8.74923e-05	0.00393182
Gohir.D07G220600	-1.02314	2.76506	15.5369	8.09087e-05	0.00369691
Gohir.A05G165100	-1.02364	2.8536	14.7237	0.000124469	0.00514008
Gohir.D08G121900	-1.02385	5.39492	14.0063	0.000182195	0.00684941
Gohir.A09G191400	-1.02544	2.92323	17.5276	2.83165e-05	0.0016012
Gohir.D03G117200	-1.02718	4.98696	30.5237	3.29814e-08	6.39804e-06
Gohir.A11G158900	-1.02839	5.8265	32.263	1.34651e-08	3.03305e-06
Gohir.D09G076200	-1.03019	5.07243	23.2415	1.42884e-06	0.000141356
Gohir.D12G067000	-1.03025	3.51508	13.0629	0.000301205	0.0099733
Gohir.D02G205600	-1.03043	6.26786	22.5029	2.09827e-06	0.000194433
Gohir.D01G178800	-1.03229	5.42882	18.3752	1.814e-05	0.00110607
Gohir.D08G198000	-1.03499	3.66856	26.6095	2.49019e-07	3.35997e-05
Gohir.D08G167200	-1.03568	5.42379	28.8618	7.77327e-08	1.29186e-05
Gohir.A12G255600	-1.0359	4.24654	27.5119	1.56131e-07	2.28787e-05
Gohir.D06G006100	-1.03629	7.19415	34.9223	3.43132e-09	9.54309e-07
Gohir.D05G227800	-1.03643	7.95879	21.2449	4.04175e-06	0.000330315
Gohir.D08G176700	-1.03673	4.43674	27.9713	1.23126e-07	1.89896e-05
Gohir.A05G072100	-1.03691	5.35411	34.0129	5.47477e-09	1.40956e-06
Gohir.A10G165300	-1.03834	7.61925	23.9738	9.7654e-07	0.00010195
Gohir.D09G129900	-1.04139	6.17988	41.0607	1.47578e-10	6.70383e-08
Gohir.D08G193700	-1.04179	4.19389	33.1733	8.42997e-09	2.0333e-06
Gohir.D10G106100	-1.04576	2.66599	14.1533	0.000168498	0.00647174
Gohir.D05G096700	-1.04707	5.04898	31.034	2.53552e-08	5.15723e-06
Gohir.D07G140200	-1.04942	3.98098	17.6198	2.6976e-05	0.00154788
Gohir.D02G205000	-1.05053	6.41138	27.7905	1.35187e-07	2.05843e-05
Gohir.D02G172200	-1.05127	4.99804	14.5878	0.00013378	0.00543403
Gohir.A13G032600	-1.05321	3.98533	15.5454	8.05462e-05	0.00368381
Gohir.A07G018700	-1.056	3.95575	21.7268	3.14369e-06	0.000268599
Gohir.D08G218400	-1.05632	5.03151	14.1496	0.000168833	0.00647661
Gohir.A03G184100	-1.05632	6.13216	16.3515	5.26149e-05	0.00264828
Gohir.A02G170800	-1.05773	6.61782	24.7536	6.51456e-07	7.50772e-05
Gohir.D01G080100	-1.05835	3.68941	25.382	4.70295e-07	5.78696e-05
Gohir.D13G238600	-1.06	5.11382	28.1076	1.14756e-07	1.79755e-05
Gohir.D10G219400	-1.06238	5.72807	35.602	2.42043e-09	7.09538e-07
Gohir.D03G030100	-1.06676	2.62836	15.2607	9.36434e-05	0.00411329
Gohir.D11G296916	-1.06789	3.05474	20.462	6.08263e-06	0.000457338
Gohir.D03G086800	-1.0691	5.12266	27.9683	1.2332e-07	1.89896e-05
Gohir.D12G172200	-1.07081	3.71224	19.5771	9.66189e-06	0.00066584
Gohir.D07G105900	-1.07101	7.00937	20.7327	5.28069e-06	0.000408306
Gohir.D10G093500	-1.07469	3.49818	14.1208	0.00017144	0.00654438
Gohir.A01G070900	-1.07674	6.2294	22.5306	2.0682e-06	0.000192389
Gohir.D06G165200	-1.07812	6.97884	24.9263	5.95636e-07	7.02786e-05
Gohir.D13G083900	-1.07871	3.36975	20.1258	7.25116e-06	0.000533425
Gohir.D10G049900	-1.08095	2.33079	15.7176	7.35359e-05	0.00343783
Gohir.A06G001200	-1.08276	3.02469	18.6246	1.59155e-05	0.000988123
Gohir.A03G035400	-1.08284	7.77286	13.6419	0.000221193	0.00790135
Gohir.D11G314700	-1.08288	4.50175	29.8046	4.77845e-08	8.65376e-06
Gohir.A12G251500	-1.08361	4.18831	13.9237	0.000190387	0.00707232
Gohir.A12G091644	-1.08377	2.54399	15.8561	6.83442e-05	0.00325657
Gohir.A05G376800	-1.08791	3.50975	22.4041	2.20905e-06	0.000203408
Gohir.D05G318900	-1.09064	5.8243	46.8649	7.60544e-12	5.24785e-09
Gohir.A11G009300	-1.09356	4.91692	15.2829	9.25516e-05	0.00410156
Gohir.D07G233800	-1.09444	2.4707	18.8361	1.42444e-05	0.000908159
Gohir.D01G016900	-1.09507	2.7096	18.9071	1.37239e-05	0.000880123
Gohir.D05G236200	-1.09536	4.26544	23.2308	1.4368e-06	0.000141887
Gohir.A11G026800	-1.09655	3.41966	18.2306	1.95711e-05	0.00117488
Gohir.A11G263800	-1.09736	4.61176	20.4363	6.1649e-06	0.000461613
Gohir.D10G247800	-1.09812	4.62935	26.5977	2.50546e-07	3.36386e-05
Gohir.A04G119000	-1.09824	2.83823	13.9711	0.000185639	0.00694533
Gohir.D05G152400	-1.10053	5.13307	22.093	2.59753e-06	0.000229116
Gohir.A08G175000	-1.10069	3.12033	14.6962	0.000126301	0.00519682
Gohir.D10G155925	-1.10237	2.27983	13.4028	0.000251245	0.0086791
Gohir.D02G099900	-1.10513	6.40709	25.2069	5.14986e-07	6.23831e-05
Gohir.A13G187500	-1.10643	2.96843	13.9343	0.00018931	0.00704882
Gohir.A02G037100	-1.10885	4.56554	14.8936	0.000113749	0.00479346
Gohir.A08G008000	-1.11033	2.31435	13.7247	0.00021165	0.00763552
Gohir.A10G173200	-1.11141	5.53508	28.8962	7.63632e-08	1.28363e-05
Gohir.D11G020500	-1.11148	4.44865	35.6338	2.38117e-09	7.05434e-07
Gohir.A01G147400	-1.11172	5.48608	38.4208	5.70209e-10	2.22019e-07
Gohir.D03G094300	-1.11287	6.27863	24.1823	8.7634e-07	9.3667e-05
Gohir.A12G148700	-1.11299	3.98973	14.828	0.000117773	0.00492327
Gohir.A05G312600	-1.1139	3.66317	24.9897	5.76374e-07	6.87011e-05
Gohir.D13G201300	-1.11673	4.38706	25.3702	4.7318e-07	5.80935e-05
Gohir.A05G059100	-1.11842	6.81752	17.7565	2.51064e-05	0.00145593
Gohir.D02G210000	-1.11967	5.83126	19.009	1.30106e-05	0.000840307
Gohir.D13G016100	-1.11992	7.99132	13.6613	0.00021892	0.00784192
Gohir.A10G095500	-1.1213	4.94617	22.3624	2.25754e-06	0.000205651
Gohir.D05G239300	-1.12157	4.32493	20.4714	6.05275e-06	0.00045572
Gohir.A10G054600	-1.12281	8.15001	26.6815	2.39906e-07	3.26052e-05
Gohir.D06G102000	-1.12333	2.92282	15.0487	0.000104774	0.00450065
Gohir.A03G189400	-1.12566	4.61842	16.0856	6.05426e-05	0.00294927
Gohir.A02G076700	-1.12626	4.18737	28.4523	9.60372e-08	1.54427e-05
Gohir.A05G362200	-1.12683	5.61875	37.0967	1.12413e-09	3.75935e-07
Gohir.A06G162900	-1.12701	6.74185	18.7714	1.47359e-05	0.000930787
Gohir.A05G199916	-1.12777	5.64889	27.3579	1.69073e-07	2.43818e-05
Gohir.D02G174900	-1.12791	3.78449	15.754	7.21359e-05	0.00338691
Gohir.D04G129100	-1.1291	7.36387	17.4158	3.00322e-05	0.00166371
Gohir.D07G103900	-1.13043	4.87856	26.3731	2.81437e-07	3.69672e-05
Gohir.D05G253800	-1.13083	4.7633	18.3368	1.85093e-05	0.00112607
Gohir.A11G299800	-1.13173	4.5764	30.9007	2.71578e-08	5.43712e-06
Gohir.A08G022200	-1.13234	5.17596	35.3584	2.74288e-09	7.86933e-07
Gohir.D12G219700	-1.13333	6.48579	16.1463	5.86341e-05	0.00287687
Gohir.D11G045400	-1.13352	4.72892	22.795	1.80234e-06	0.000171761
Gohir.D03G002350	-1.13741	7.09581	16.7148	4.34417e-05	0.00226175
Gohir.A03G119900	-1.13754	6.96899	18.0206	2.18523e-05	0.00129337
Gohir.D09G023700	-1.13764	4.65849	23.0561	1.57338e-06	0.000153704
Gohir.A04G140200	-1.13986	3.38558	20.7542	5.22172e-06	0.000404868
Gohir.A10G012366	-1.14094	3.58249	13.5975	0.000226481	0.00805331
Gohir.A05G139000	-1.14118	5.71809	31.736	1.76614e-08	3.82041e-06
Gohir.A05G116080	-1.14128	2.30802	13.4828	0.000240755	0.00840361
Gohir.D05G091400	-1.14326	2.56642	14.5103	0.000139397	0.00559961
Gohir.A07G078800	-1.14334	2.94806	21.4218	3.68562e-06	0.000305013
Gohir.D10G234600	-1.14339	4.64418	26.9181	2.1226e-07	2.95523e-05
Gohir.A09G149200	-1.1435	2.73585	13.8727	0.00019562	0.0072099
Gohir.A03G161500	-1.1439	4.95995	25.1053	5.42847e-07	6.53226e-05
Gohir.D11G274700	-1.14464	5.95172	41.7205	1.05302e-10	4.99139e-08
Gohir.A13G203300	-1.14515	2.70231	15.8141	6.98794e-05	0.00330946
Gohir.D11G172900	-1.14593	3.43754	25.4164	4.61973e-07	5.69742e-05
Gohir.D03G009300	-1.14629	5.96477	30.9111	2.70118e-08	5.43336e-06
Gohir.D02G174500	-1.14632	5.50633	31.6802	1.81764e-08	3.88806e-06
Gohir.D02G185200	-1.14783	2.31603	16.5816	4.66004e-05	0.00239871
Gohir.D04G077400	-1.14958	3.49476	19.1461	1.21084e-05	0.000794274
Gohir.D04G051800	-1.15007	2.80619	15.5199	8.1643e-05	0.00372422
Gohir.A02G072400	-1.15012	5.57723	29.9473	4.43942e-08	8.17558e-06
Gohir.D02G176200	-1.15242	6.09142	15.3467	8.94763e-05	0.00399463
Gohir.D05G168700	-1.15434	4.14802	22.5993	1.99556e-06	0.000186907
Gohir.A09G017300	-1.15605	2.54452	20.8652	4.92762e-06	0.000385379
Gohir.D12G236600	-1.15928	7.09446	18.5375	1.66598e-05	0.00102964
Gohir.D08G253500	-1.15965	3.33474	16.7919	4.17113e-05	0.00218838
Gohir.A11G206400	-1.16028	4.40178	15.4964	8.26642e-05	0.00375509
Gohir.A09G215100	-1.16071	2.4183	16.7965	4.16091e-05	0.00218723
Gohir.D01G143000	-1.16091	3.34925	25.3323	4.82558e-07	5.86635e-05
Gohir.D08G116300	-1.16144	4.5126	24.2251	8.57086e-07	9.20449e-05
Gohir.D04G027200	-1.16186	6.53909	40.7098	1.76595e-10	7.82631e-08
Gohir.D09G181200	-1.16222	3.99729	19.9399	7.99158e-06	0.000574708
Gohir.D05G074300	-1.16447	3.2813	16.9248	3.88898e-05	0.00206822
Gohir.D08G071000	-1.16747	5.19471	21.9839	2.74944e-06	0.000241344
Gohir.D10G128800	-1.16787	5.66197	27.7045	1.41336e-07	2.13418e-05
Gohir.D01G018600	-1.17039	3.79604	14.8219	0.000118154	0.0049316
Gohir.D06G020700	-1.17203	5.39884	29.3593	6.01279e-08	1.04717e-05
Gohir.D06G143900	-1.1734	4.57609	13.8405	0.000199	0.00729502
Gohir.A12G168700	-1.17388	4.05138	20.9973	4.59922e-06	0.000363873
Gohir.D05G340500	-1.17729	3.18895	13.6297	0.000222641	0.00793747
Gohir.A12G195400	-1.17899	4.29596	27.4342	1.62531e-07	2.36318e-05
Gohir.D02G045300	-1.1806	2.95907	14.3261	0.000153717	0.00603161
Gohir.A11G039200	-1.18125	4.81307	22.633	1.96089e-06	0.000184294
Gohir.A12G159700	-1.1814	2.05575	14.0583	0.000177227	0.00671126
Gohir.D05G074900	-1.18384	4.66767	34.8714	3.52211e-09	9.74588e-07
Gohir.A13G014900	-1.1855	7.62377	21.7476	3.10976e-06	0.000266535
Gohir.D02G180500	-1.18813	5.99654	30.8198	2.83135e-08	5.59203e-06
Gohir.A12G006100	-1.18922	4.27973	31.4481	2.04843e-08	4.26191e-06
Gohir.A03G156801	-1.19231	3.02729	27.9973	1.21484e-07	1.88131e-05
Gohir.D10G056600	-1.19311	9.05398	17.4441	2.9588e-05	0.00165146
Gohir.D03G133300	-1.19682	6.42851	16.6915	4.39787e-05	0.00228099
Gohir.D05G211300	-1.19926	5.42261	27.3281	1.71701e-07	2.45658e-05
Gohir.A03G131500	-1.19957	3.10758	21.0972	4.36564e-06	0.000348937
Gohir.D09G016700	-1.19961	3.2859	19.1211	1.22683e-05	0.000800905
Gohir.D05G086600	-1.20097	2.58927	19.2822	1.12751e-05	0.000752286
Gohir.A07G095400	-1.20187	4.71519	21.1151	4.32496e-06	0.000346415
Gohir.A11G213000	-1.20199	5.52185	16.5991	4.61731e-05	0.00238121
Gohir.A01G064200	-1.20318	2.92648	14.9213	0.00011209	0.00474756
Gohir.A08G179400	-1.20413	4.21147	26.4285	2.7347e-07	3.60947e-05
Gohir.D13G028900	-1.20526	4.40365	42.3463	7.64608e-11	3.68845e-08
Gohir.A07G028200	-1.20567	7.16328	14.17	0.000167008	0.00642626
Gohir.A08G081700	-1.21127	2.97578	19.4466	1.0345e-05	0.000702263
Gohir.A05G107300	-1.21173	5.23784	35.6015	2.42105e-09	7.09538e-07
Gohir.A07G110800	-1.21183	3.08036	13.9093	0.000191848	0.00711417
Gohir.D13G238700	-1.21332	2.97142	14.2126	0.00016327	0.00630311
Gohir.A10G097500	-1.21638	6.48498	40.6535	1.81763e-10	7.99041e-08
Gohir.D10G250600	-1.2175	1.6929	15.2716	9.31059e-05	0.00411088
Gohir.A05G277832	-1.21801	4.8053	18.4607	1.73449e-05	0.00106234
Gohir.A11G102600	-1.21839	1.71224	15.7759	7.13067e-05	0.00335375
Gohir.D12G020100	-1.21989	3.20496	15.567	7.96314e-05	0.00365079
Gohir.A03G186200	-1.22286	4.59338	44.2713	2.85871e-11	1.64032e-08
Gohir.A09G093600	-1.22363	1.62778	13.5919	0.000227165	0.00807235
Gohir.D02G069500	-1.22411	6.4557	26.7716	2.28972e-07	3.12038e-05
Gohir.A03G183400	-1.22417	6.53046	28.9615	7.38322e-08	1.2499e-05
Gohir.A04G084500	-1.22455	3.73061	16.0483	6.17455e-05	0.00298652
Gohir.D11G295400	-1.22758	1.75963	15.0694	0.000103628	0.00447009
Gohir.D04G123300	-1.22777	4.07513	27.7519	1.3791e-07	2.08823e-05
Gohir.D03G041700	-1.22789	5.03516	18.1089	2.08627e-05	0.00124153
Gohir.A02G154800	-1.22798	3.87053	28.24	1.07166e-07	1.70313e-05
Gohir.A07G170000	-1.22988	1.86344	13.5243	0.000235489	0.00828176
Gohir.A12G104400	-1.23	5.32013	25.3297	4.83204e-07	5.86635e-05
Gohir.A05G171700	-1.2315	4.99923	24.0314	9.47794e-07	9.99961e-05
Gohir.A01G201100	-1.23318	4.44863	23.817	1.05941e-06	0.000109167
Gohir.D05G150200	-1.23344	5.04684	38.1862	6.4306e-10	2.44938e-07
Gohir.D01G108400	-1.2375	6.3633	24.3077	8.21103e-07	8.93396e-05
Gohir.A11G209900	-1.23981	6.05012	36.8398	1.28246e-09	4.18613e-07
Gohir.D07G168200	-1.24063	6.00414	23.9905	9.68124e-07	0.000101487
Gohir.D11G017000	-1.24095	3.15104	13.9674	0.00018601	0.00695262
Gohir.D02G120600	-1.24181	6.53579	27.6661	1.44168e-07	2.16494e-05
Gohir.A05G347300	-1.24205	2.98365	18.496	1.70259e-05	0.00104633
Gohir.D13G208600	-1.24218	5.52311	30.8901	2.73067e-08	5.43712e-06
Gohir.A06G012825	-1.24652	2.20769	15.877	6.7595e-05	0.00322369
Gohir.A07G107000	-1.24737	5.29695	32.082	1.47797e-08	3.2884e-06
Gohir.A13G233000	-1.24826	5.58927	28.8677	7.74927e-08	1.29181e-05
Gohir.D05G296700	-1.24899	5.51502	34.0104	5.48196e-09	1.40956e-06
Gohir.D08G071600	-1.25007	2.31414	15.0246	0.000106117	0.00453913
Gohir.A10G235400	-1.25276	4.65683	29.4808	5.64748e-08	9.93064e-06
Gohir.D09G238400	-1.25403	5.08013	38.069	6.82851e-10	2.5671e-07
Gohir.D08G152000	-1.25986	6.30437	21.1173	4.32001e-06	0.000346415
Gohir.A12G059300	-1.26001	3.91123	31.8305	1.68229e-08	3.66814e-06
Gohir.A06G024200	-1.26153	3.97286	20.4817	6.02042e-06	0.000454895
Gohir.A11G323500	-1.26411	6.60389	24.2235	8.57787e-07	9.20449e-05
Gohir.D05G203000	-1.2664	5.28597	39.7735	2.85193e-10	1.20513e-07
Gohir.D01G141800	-1.26661	4.71383	24.937	5.92337e-07	7.00409e-05
Gohir.A11G241500	-1.2671	5.69006	29.2143	6.48002e-08	1.12137e-05
Gohir.A11G053000	-1.2703	4.39912	31.5027	1.99165e-08	4.17565e-06
Gohir.D05G376600	-1.27049	3.32493	21.1248	4.30319e-06	0.000345976
Gohir.D13G223700	-1.27065	2.95872	21.6115	3.33843e-06	0.000281269
Gohir.A07G157900	-1.27229	2.37747	19.3553	1.08518e-05	0.000730301
Gohir.D05G122400	-1.27498	4.91571	18.2286	1.95917e-05	0.00117488
Gohir.A12G271000	-1.2757	4.76143	24.6326	6.93686e-07	7.84654e-05
Gohir.D08G164000	-1.27586	5.95426	23.3633	1.34112e-06	0.000133894
Gohir.A08G195800	-1.28051	2.23244	18.8604	1.40644e-05	0.000897735
Gohir.D12G100900	-1.28138	3.52423	27.4337	1.62572e-07	2.36318e-05
Gohir.A09G222900	-1.28223	3.25235	13.4868	0.000240248	0.00839497
Gohir.A05G313900	-1.28735	6.77176	28.6011	8.89301e-08	1.44276e-05
Gohir.D04G135800	-1.28739	6.80985	32.3125	1.31264e-08	2.96903e-06
Gohir.A08G146300	-1.28932	5.37742	35.5448	2.49247e-09	7.22696e-07
Gohir.D06G073700	-1.28983	1.77472	14.6557	0.000129045	0.00526527
Gohir.D12G271500	-1.29097	4.82754	28.3971	9.88142e-08	1.58425e-05
Gohir.D01G047800	-1.29214	5.89476	26.4098	2.76134e-07	3.63583e-05
Gohir.D02G071500	-1.29391	6.12725	42.9569	5.59593e-11	2.88938e-08
Gohir.A06G157000	-1.29423	2.95599	16.1641	5.80844e-05	0.00285916
Gohir.A12G001166	-1.29494	2.23274	15.4761	8.3555e-05	0.00378609
Gohir.A08G185300	-1.29569	4.30031	39.1382	3.94843e-10	1.61829e-07
Gohir.D04G052700	-1.29713	1.847	22.5005	2.10088e-06	0.000194433
Gohir.D06G077500	-1.30472	6.44969	57.7863	2.92203e-14	5.13816e-11
Gohir.D05G156600	-1.30637	4.8828	21.1463	4.25518e-06	0.000343127
Gohir.A01G072000	-1.30648	3.08712	16.7321	4.30469e-05	0.00224548
Gohir.D04G174700	-1.307	4.81946	41.2318	1.35202e-10	6.24576e-08
Gohir.A02G081300	-1.30965	6.04172	27.4456	1.61579e-07	2.36135e-05
Gohir.D02G168900	-1.31038	2.71164	13.6797	0.000216788	0.00779509
Gohir.A13G069000	-1.31245	2.77756	22.2999	2.33219e-06	0.000208752
Gohir.A13G062450	-1.31344	3.93802	25.1634	5.26721e-07	6.35223e-05
Gohir.A05G147700	-1.31645	5.52194	24.8383	6.23453e-07	7.26177e-05
Gohir.A11G014000	-1.31834	3.82383	16.8517	4.04176e-05	0.00213696
Gohir.D05G364600	-1.31887	7.27504	50.0201	1.52181e-12	1.31675e-09
Gohir.D12G108400	-1.31932	6.49691	48.8193	2.80663e-12	2.24988e-09
Gohir.A03G162100	-1.32145	3.6573	21.9438	2.80754e-06	0.000244992
Gohir.A06G091400	-1.32174	5.10383	29.8617	4.63982e-08	8.48728e-06
Gohir.D11G315614	-1.32342	1.93806	17.5716	2.76689e-05	0.00157524
Gohir.A08G109100	-1.3237	5.17353	26.5975	2.50568e-07	3.36386e-05
Gohir.D03G025800	-1.32534	3.34121	22.2206	2.43053e-06	0.000215783
Gohir.A13G030900	-1.32534	4.05871	30.5482	3.25669e-08	6.34019e-06
Gohir.D07G048000	-1.32577	5.98262	42.918	5.70818e-11	2.90803e-08
Gohir.D10G248300	-1.32621	5.14692	33.3424	7.72792e-09	1.89755e-06
Gohir.A12G224800	-1.32676	3.23549	27.3878	1.66482e-07	2.40718e-05
Gohir.D11G026100	-1.32797	2.95455	21.2341	4.06479e-06	0.0003317
Gohir.D10G045500	-1.32853	5.47773	24.7147	6.64747e-07	7.60918e-05
Gohir.A10G142000	-1.3293	4.01709	15.0046	0.000107247	0.00457804
Gohir.D12G265200	-1.33083	2.18474	17.0699	3.60288e-05	0.00193494
Gohir.D11G048100	-1.33102	2.10224	18.7759	1.47016e-05	0.000929696
Gohir.A05G268900	-1.33122	2.34708	18.7534	1.48758e-05	0.000935285
Gohir.D02G071400	-1.33205	6.23106	26.6771	2.40452e-07	3.26052e-05
Gohir.A09G021000	-1.33247	2.02516	19.7396	8.87434e-06	0.000626037
Gohir.A06G139300	-1.33918	4.50635	13.2857	0.000267436	0.00911147
Gohir.D08G017100	-1.34135	5.86759	24.9895	5.76446e-07	6.87011e-05
Gohir.D12G162900	-1.34416	3.5972	34.2661	4.80681e-09	1.27196e-06
Gohir.A03G195100	-1.34444	2.40448	16.3166	5.35911e-05	0.00267687
Gohir.D08G016000	-1.34499	2.43366	13.3297	0.000261239	0.00894498
Gohir.D08G176900	-1.35034	7.21188	44.3297	2.77469e-11	1.62635e-08
Gohir.D11G090400	-1.35164	3.62603	14.084	0.000174825	0.00664565
Gohir.A10G222300	-1.35207	5.34052	50.6168	1.1228e-12	1.00336e-09
Gohir.D11G089600	-1.3527	3.38346	24.0028	9.61934e-07	0.000101033
Gohir.A07G231300	-1.35378	6.23791	51.0501	9.00362e-13	8.46201e-10
Gohir.D09G224900	-1.35382	4.54074	24.6158	6.99769e-07	7.86497e-05
Gohir.A04G078400	-1.35436	3.34406	26.1928	3.08965e-07	3.98156e-05
Gohir.A10G213300	-1.35464	3.48158	36.4065	1.60168e-09	5.04679e-07
Gohir.D11G109500	-1.35586	1.89966	13.9529	0.000187444	0.00699366
Gohir.D09G110000	-1.35771	2.14043	13.7823	0.000205256	0.00746412
Gohir.A08G110900	-1.35942	2.81615	27.2005	1.83413e-07	2.5898e-05
Gohir.D04G052200	-1.36267	4.98682	52.0104	5.52066e-13	5.57291e-10
Gohir.A03G037725	-1.36768	2.76669	17.2436	3.28811e-05	0.00179958
Gohir.D04G126700	-1.3682	5.554	19.1662	1.19817e-05	0.000787858
Gohir.A13G060100	-1.37123	3.14287	20.2736	6.71218e-06	0.000495783
Gohir.D03G139700	-1.37885	4.99093	30.3256	3.65273e-08	6.96202e-06
Gohir.D02G207000	-1.37939	4.05863	31.8888	1.63255e-08	3.57396e-06
Gohir.D04G076800	-1.38084	1.71142	19.4696	1.02211e-05	0.000696454
Gohir.A11G309200	-1.38088	3.56477	37.8244	7.74061e-10	2.81299e-07
Gohir.A08G100100	-1.38186	7.57815	46.6981	8.28095e-12	5.64253e-09
Gohir.D11G207400	-1.38553	2.78579	25.7605	3.86526e-07	4.85534e-05
Gohir.A07G022164	-1.38749	2.9475	20.4776	6.03344e-06	0.000454895
Gohir.A05G034900	-1.38897	2.46816	18.5227	1.67894e-05	0.00103297
Gohir.D12G005600	-1.38954	4.29436	37.8919	7.47768e-10	2.75003e-07
Gohir.D11G316600	-1.39016	6.03971	28.5204	9.27161e-08	1.49528e-05
Gohir.A10G073400	-1.39083	1.64539	15.8239	6.95178e-05	0.00330354
Gohir.D05G107400	-1.39218	4.65625	33.6865	6.4749e-09	1.63404e-06
Gohir.A05G352601	-1.39449	1.14435	15.2492	9.4219e-05	0.00413524
Gohir.D11G217300	-1.39478	5.12017	33.7742	6.18928e-09	1.57656e-06
Gohir.A12G159600	-1.39808	3.14485	34.1473	5.10943e-09	1.34551e-06
Gohir.A09G195200	-1.39864	3.79842	29.0412	7.08542e-08	1.21076e-05
Gohir.A11G112200	-1.40029	2.0201	17.4383	2.96792e-05	0.00165146
Gohir.A05G022600	-1.40264	3.34514	19.5826	9.63425e-06	0.000665493
Gohir.D09G097301	-1.40309	6.14972	71.7521	2.44e-17	1.10839e-13
Gohir.D11G095700	-1.40352	3.07988	29.998	4.32485e-08	8.01878e-06
Gohir.D05G279400	-1.40422	3.28065	19.7049	9.03681e-06	0.000634801
Gohir.D04G060300	-1.40476	1.39183	18.088	2.10927e-05	0.00125113
Gohir.A01G041300	-1.40513	3.19004	19.7932	8.62898e-06	0.00061167
Gohir.A11G216000	-1.40586	2.50087	25.568	4.27054e-07	5.31488e-05
Gohir.A04G096000	-1.40779	6.88686	52.7436	3.80061e-13	4.22807e-10
Gohir.D04G184400	-1.40972	2.56884	19.784	8.67064e-06	0.000613825
Gohir.D05G135000	-1.41095	2.61976	24.2309	8.54521e-07	9.20449e-05
Gohir.D13G176900	-1.41113	3.59386	30.0846	4.13612e-08	7.72136e-06
Gohir.D07G183000	-1.41232	4.43189	24.6253	6.96304e-07	7.84654e-05
Gohir.A11G027800	-1.41387	4.78674	34.6929	3.86037e-09	1.04693e-06
Gohir.D07G238500	-1.41494	6.82583	56.524	5.55169e-14	8.14955e-11
Gohir.D07G143900	-1.41688	5.04796	31.679	1.81881e-08	3.88806e-06
Gohir.A12G260900	-1.41795	5.55614	14.0132	0.00018153	0.00684328
Gohir.A11G301625	-1.42088	3.17999	27.656	1.44923e-07	2.16501e-05
Gohir.D12G020800	-1.42675	4.56844	24.2469	8.47429e-07	9.14737e-05
Gohir.A12G104600	-1.43258	4.66723	13.5018	0.000238334	0.00835379
Gohir.A06G058500	-1.43476	2.21519	13.2182	0.000277246	0.00936228
Gohir.D01G140400	-1.43539	4.32636	41.6345	1.10034e-10	5.17074e-08
Gohir.A05G153400	-1.43561	3.81613	14.2077	0.000163701	0.00631527
Gohir.A03G208900	-1.44598	2.58473	18.7406	1.49758e-05	0.000940491
Gohir.A12G253700	-1.44914	4.77758	20.0149	7.68424e-06	0.000559247
Gohir.D03G023900	-1.44969	3.17226	20.9343	4.75307e-06	0.000374414
Gohir.A05G233800	-1.45129	4.80602	48.0199	4.21905e-12	3.23102e-09
Gohir.A08G120600	-1.45548	4.23385	20.7516	5.22879e-06	0.000404868
Gohir.D08G203400	-1.45815	2.94227	28.187	1.10141e-07	1.74295e-05
Gohir.D12G050000	-1.45838	3.65434	22.3174	2.31099e-06	0.000207878
Gohir.A05G229700	-1.45996	4.43951	29.3926	5.91023e-08	1.03592e-05
Gohir.D09G157400	-1.4628	2.20713	15.2275	9.53039e-05	0.00416963
Gohir.A07G099200	-1.46319	2.19736	23.5929	1.19024e-06	0.000120374
Gohir.A12G273300	-1.46726	4.54004	24.6601	6.83842e-07	7.78224e-05
Gohir.A11G234450	-1.46781	2.11952	24.8234	6.28291e-07	7.30251e-05
Gohir.D13G205900	-1.47075	4.80529	48.8995	2.69415e-12	2.19195e-09
Gohir.D12G074400	-1.47181	4.49304	17.3567	3.098e-05	0.00170581
Gohir.A10G092300	-1.47701	2.54932	25.4907	4.44519e-07	5.50708e-05
Gohir.D09G093000	-1.47815	2.23719	13.0723	0.000299693	0.0099492
Gohir.D03G041500	-1.47888	5.26703	21.1466	4.25458e-06	0.000343127
Gohir.D01G191000	-1.47936	4.21555	28.7031	8.43664e-08	1.39361e-05
Gohir.D02G102500	-1.48308	2.80971	33.2958	7.91543e-09	1.91768e-06
Gohir.A09G017851	-1.48492	4.95844	56.8661	4.66527e-14	7.06413e-11
Gohir.A13G084300	-1.48638	2.14286	17.2312	3.30959e-05	0.00180409
Gohir.D11G199800	-1.48767	4.25716	47.7795	4.76948e-12	3.56149e-09
Gohir.D05G107500	-1.48795	3.61672	22.6182	1.97602e-06	0.000185395
Gohir.D07G205200	-1.49068	3.388	19.5276	9.91555e-06	0.000679882
Gohir.D04G131050	-1.49513	3.79581	27.3173	1.72661e-07	2.46386e-05
Gohir.A04G129100	-1.49677	2.9465	25.5749	4.25534e-07	5.30808e-05
Gohir.A12G086600	-1.49709	2.53931	15.0857	0.000102739	0.0044483
Gohir.D12G028850	-1.49941	1.6665	13.0815	0.000298229	0.00991266
Gohir.D11G148200	-1.50054	2.38519	29.6284	5.23317e-08	9.30113e-06
Gohir.D11G022600	-1.50174	3.4509	30.2046	3.8878e-08	7.33315e-06
Gohir.D08G197200	-1.50186	2.19972	20.1193	7.27591e-06	0.000534525
Gohir.D11G017700	-1.50254	8.10056	50.6439	1.10738e-12	1.00336e-09
Gohir.D08G141501	-1.50427	4.92173	21.461	3.611e-06	0.000300977
Gohir.D09G014700	-1.50521	4.14958	32.2154	1.37996e-08	3.09559e-06
Gohir.D10G222300	-1.50633	5.10658	44.153	3.03692e-11	1.70665e-08
Gohir.A05G237200	-1.50857	3.10608	32.3438	1.29171e-08	2.93385e-06
Gohir.A11G034200	-1.51	1.66036	14.6959	0.000126319	0.00519682
Gohir.A03G179800	-1.51052	1.85766	22.0115	2.71018e-06	0.000238281
Gohir.D12G151000	-1.51279	4.13106	15.5907	7.86408e-05	0.0036239
Gohir.D01G054100	-1.51422	3.79664	35.5667	2.46463e-09	7.18447e-07
Gohir.D13G086300	-1.51755	2.14499	15.7566	7.20345e-05	0.00338506
Gohir.D08G180900	-1.51773	3.38369	35.8465	2.13491e-09	6.42963e-07
Gohir.D05G093600	-1.51952	3.3167	17.3101	3.17492e-05	0.00174588
Gohir.D10G230651	-1.52018	3.05265	27.2662	1.77288e-07	2.52327e-05
Gohir.D04G146501	-1.52157	1.15451	17.6716	2.62516e-05	0.00151268
Gohir.D03G041600	-1.52277	4.78287	15.3405	8.97715e-05	0.00400133
Gohir.A03G028900	-1.52583	5.21493	47.5372	5.39692e-12	3.87094e-09
Gohir.D12G130100	-1.52677	2.16543	13.4236	0.000248484	0.00862746
Gohir.A10G236600	-1.53041	5.20416	24.3196	8.16038e-07	8.91444e-05
Gohir.A11G298025	-1.53103	1.60839	16.003	6.32411e-05	0.00304804
Gohir.A11G152900	-1.53391	2.86862	27.0465	1.98621e-07	2.79048e-05
Gohir.D10G154400	-1.53402	2.2537	31.0777	2.47906e-08	5.06128e-06
Gohir.A08G005700	-1.53407	2.6931	19.6309	9.3937e-06	0.000651476
Gohir.D12G026200	-1.53698	2.4372	14.8719	0.000115063	0.00483966
Gohir.D07G187200	-1.53835	3.94051	24.6493	6.87682e-07	7.80964e-05
Gohir.A11G264500	-1.54101	4.50806	31.8992	1.6238e-08	3.56916e-06
Gohir.A10G236500	-1.54528	5.58225	69.4013	8.03341e-17	3.36853e-13
Gohir.A09G039300	-1.54538	3.93658	42.3986	7.44428e-11	3.63889e-08
Gohir.A03G153400	-1.54596	5.97659	21.9754	2.76172e-06	0.000242032
Gohir.A12G235400	-1.55217	6.31175	32.9613	9.40101e-09	2.23781e-06
Gohir.D08G067700	-1.5528	3.24418	16.693	4.39438e-05	0.00228099
Gohir.D10G171100	-1.55347	1.63208	16.3353	5.30669e-05	0.0026612
Gohir.A10G177500	-1.55493	3.69393	49.0203	2.53331e-12	2.09232e-09
Gohir.D04G142600	-1.57192	3.33165	15.8217	6.96012e-05	0.00330354
Gohir.D10G092000	-1.58087	1.31734	13.3502	0.000258393	0.00886031
Gohir.D08G131700	-1.58823	6.17054	48.7012	2.98078e-12	2.35486e-09
Gohir.A08G194700	-1.59518	3.85111	27.5589	1.52381e-07	2.25331e-05
Gohir.D12G037700	-1.60024	2.18692	24.5403	7.27733e-07	8.11236e-05
Gohir.A12G133100	-1.60785	3.34097	33.3066	7.87161e-09	1.91558e-06
Gohir.A06G078800	-1.61534	4.98047	39.8655	2.72063e-10	1.15863e-07
Gohir.A08G156400	-1.6224	7.51493	52.0527	5.40308e-13	5.55712e-10
Gohir.D05G225300	-1.62545	4.30345	43.8173	3.60504e-11	1.94569e-08
Gohir.A08G120800	-1.63696	4.67043	61.9518	3.51977e-15	7.37947e-12
Gohir.D11G110600	-1.63726	3.91282	44.7334	2.25775e-11	1.35244e-08
Gohir.D09G040400	-1.63782	3.74644	23.531	1.22918e-06	0.000123623
Gohir.D08G141800	-1.63909	4.60269	51.1972	8.35384e-13	7.98905e-10
Gohir.D11G213100	-1.6407	4.23735	51.5066	7.13558e-13	6.94585e-10
Gohir.A12G210032	-1.64568	3.65086	29.7467	4.92336e-08	8.85733e-06
Gohir.A07G102800	-1.64795	3.80012	39.0586	4.11265e-10	1.67302e-07
Gohir.A07G008001	-1.64907	1.33975	13.8572	0.000197236	0.00724011
Gohir.A09G097600	-1.65006	6.29439	65.1906	6.79937e-16	2.18024e-12
Gohir.D08G200050	-1.65352	0.673991	15.061	0.000104094	0.00448205
Gohir.D09G016950	-1.65527	0.851302	14.5066	0.000139672	0.00560651
Gohir.1Z049441	-1.65949	3.86076	15.9513	6.49937e-05	0.00311324
Gohir.A12G035000	-1.65978	3.28179	36.2087	1.77279e-09	5.48957e-07
Gohir.A08G233300	-1.6655	2.9473	20.7906	5.12347e-06	0.00039955
Gohir.A08G104600	-1.66873	3.24271	32.9242	9.58228e-09	2.26121e-06
Gohir.D13G127700	-1.67807	2.34323	23.9802	9.73294e-07	0.000101833
Gohir.A08G000800	-1.67928	2.82408	14.2994	0.000155918	0.00606939
Gohir.A11G023000	-1.67937	3.8638	43.6209	3.98556e-11	2.12997e-08
Gohir.A04G103200	-1.683	2.91969	18.6639	1.55905e-05	0.000973487
Gohir.A11G236300	-1.68397	2.73878	14.7309	0.000123997	0.00512448
Gohir.D06G056801	-1.68544	2.99919	26.0097	3.39702e-07	4.33665e-05
Gohir.D11G008500	-1.68608	4.1593	52.9824	3.36559e-13	3.90344e-10
Gohir.A07G101650	-1.6861	3.94691	30.7958	2.86656e-08	5.64111e-06
Gohir.A07G066500	-1.68671	2.32241	21.1687	4.20578e-06	0.00034015
Gohir.D05G212750	-1.68913	1.64408	17.8372	2.40638e-05	0.00140293
Gohir.A13G055300	-1.69287	2.95518	32.9328	9.53978e-09	2.26097e-06
Gohir.A04G078500	-1.6935	3.17346	35.8992	2.07796e-09	6.36357e-07
Gohir.A11G017900	-1.69497	7.48244	61.9556	3.51298e-15	7.37947e-12
Gohir.A04G086600	-1.69796	5.8031	20.3653	6.39808e-06	0.000476456
Gohir.D11G084300	-1.69827	2.61991	37.4928	9.17533e-10	3.18571e-07
Gohir.A08G143100	-1.70785	5.12046	14.8592	0.000115839	0.00486107
Gohir.A10G187766	-1.70893	0.572834	16.2357	5.59308e-05	0.0027742
Gohir.D05G031700	-1.7103	1.04509	16.1562	5.83261e-05	0.00286433
Gohir.A10G239400	-1.71809	1.91783	22.3926	2.22226e-06	0.000204279
Gohir.A11G009200	-1.72213	4.43981	28.9928	7.26495e-08	1.23756e-05
Gohir.A12G096800	-1.72598	2.7332	31.9201	1.6065e-08	3.54543e-06
Gohir.D12G024900	-1.72617	1.41431	21.0664	4.43648e-06	0.000353563
Gohir.A07G128000	-1.72885	4.66328	26.9158	2.12516e-07	2.95523e-05
Gohir.D07G163000	-1.72957	2.23269	24.8401	6.22891e-07	7.26177e-05
Gohir.A13G208100	-1.73422	4.90528	44.2926	2.82784e-11	1.63988e-08
Gohir.A01G128500	-1.73957	2.4508	19.851	8.37171e-06	0.000596536
Gohir.A13G233100	-1.74115	2.58295	23.7859	1.07668e-06	0.000110383
Gohir.A10G044300	-1.74225	3.477	26.8346	2.21637e-07	3.04324e-05
Gohir.D08G159500	-1.74271	2.21143	15.349	8.93678e-05	0.00399463
Gohir.D10G096700	-1.74806	4.92411	47.5854	5.26605e-12	3.82743e-09
Gohir.A12G233000	-1.74821	4.3256	47.6139	5.18985e-12	3.82302e-09
Gohir.D13G038900	-1.75263	6.56135	31.0205	2.55321e-08	5.1739e-06
Gohir.D07G002000	-1.75504	2.73449	27.333	1.71264e-07	2.45658e-05
Gohir.D09G043700	-1.76251	2.47073	30.3389	3.6278e-08	6.93878e-06
Gohir.D01G202500	-1.76416	3.45399	17.4426	2.96113e-05	0.00165146
Gohir.A03G195200	-1.76757	5.09577	48.0852	4.08096e-12	3.17796e-09
Gohir.D13G123200	-1.76923	2.18836	17.0089	3.72044e-05	0.00198829
Gohir.A08G007000	-1.77372	5.08554	69.0601	9.55078e-17	3.71873e-13
Gohir.D12G229300	-1.79904	0.895981	14.779	0.000120873	0.00501819
Gohir.A01G142101	-1.80558	6.00247	37.6877	8.30249e-10	2.95802e-07
Gohir.A08G178800	-1.80733	3.51114	55.3221	1.02313e-13	1.43005e-10
Gohir.A07G198750	-1.81206	4.12386	61.9532	3.51723e-15	7.37947e-12
Gohir.A12G122200	-1.81325	4.08313	20.5509	5.80674e-06	0.000442701
Gohir.D03G033000	-1.81505	4.39872	52.5326	4.23173e-13	4.43607e-10
Gohir.D05G257500	-1.81888	1.42186	19.0994	1.24084e-05	0.000809082
Gohir.A10G044400	-1.82211	5.69916	71.7699	2.41811e-17	1.10839e-13
Gohir.D10G171400	-1.82366	4.54712	34.0821	5.28346e-09	1.37802e-06
Gohir.A02G069500	-1.82537	2.45478	24.5802	7.12809e-07	7.97863e-05
Gohir.A05G092800	-1.8256	2.27105	21.4269	3.67572e-06	0.000304973
Gohir.A01G191900	-1.82933	1.10328	15.7184	7.35053e-05	0.00343783
Gohir.A12G185000	-1.8371	1.15603	17.3069	3.18038e-05	0.00174588
Gohir.A12G160800	-1.83992	3.78596	36.9187	1.23161e-09	4.04436e-07
Gohir.D07G132400	-1.84205	2.85208	14.397	0.000148037	0.00587591
Gohir.D12G106700	-1.84827	2.80224	17.976	2.23712e-05	0.00131894
Gohir.D05G170200	-1.84927	1.84208	26.5812	2.5269e-07	3.37608e-05
Gohir.D03G130700	-1.85349	5.1886	53.4295	2.68035e-13	3.32065e-10
Gohir.D09G216700	-1.85596	4.24213	75.2395	4.16945e-18	2.52535e-14
Gohir.D12G111300	-1.86049	5.00519	13.4241	0.000248406	0.00862746
Gohir.D12G197800	-1.86256	4.57141	56.4787	5.68111e-14	8.14955e-11
Gohir.D06G078100	-1.87511	3.5769	24.7671	6.46939e-07	7.47146e-05
Gohir.D12G164100	-1.88042	3.65928	26.8801	2.16476e-07	2.99593e-05
Gohir.D09G148866	-1.88296	4.04316	32.4856	1.20079e-08	2.73875e-06
Gohir.D06G151200	-1.89827	1.09182	14.0672	0.000176394	0.00669132
Gohir.A04G091850	-1.8993	3.52057	62.1498	3.18299e-15	7.37947e-12
Gohir.A12G108101	-1.90315	2.51489	34.1	5.23518e-09	1.37199e-06
Gohir.A13G055200	-1.90623	2.72031	45.1963	1.78238e-11	1.08331e-08
Gohir.D11G300000	-1.90905	2.54346	23.6877	1.13305e-06	0.000115447
Gohir.A08G160600	-1.91644	3.10132	81.0077	2.24842e-19	2.04272e-15
Gohir.D13G043300	-1.92248	0.685542	15.8537	6.84338e-05	0.00325799
Gohir.D11G080300	-1.92904	3.61215	38.7957	4.70565e-10	1.8861e-07
Gohir.A10G241900	-1.93738	2.03706	33.8723	5.88505e-09	1.5061e-06
Gohir.D12G227600	-1.94289	4.47072	46.0372	1.16028e-11	7.28036e-09
Gohir.A09G184200	-1.9446	2.45684	25.5117	4.39717e-07	5.46e-05
Gohir.D02G126700	-1.94945	2.83992	31.4858	2.00908e-08	4.19605e-06
Gohir.A11G025400	-1.95196	1.3169	22.677	1.91643e-06	0.000180738
Gohir.A07G099700	-1.95745	5.82275	100.038	1.49518e-23	4.07519e-19
Gohir.A09G025300	-1.96087	1.88306	15.394	8.72646e-05	0.00392482
Gohir.D04G131300	-1.96423	1.86506	19.4404	1.03786e-05	0.000703666
Gohir.A13G098600	-1.9684	0.703831	13.2904	0.000266774	0.0091002
Gohir.A11G013200	-1.96915	2.80241	24.9791	5.79545e-07	6.8827e-05
Gohir.D11G289133	-1.97178	0.424245	13.1074	0.000294135	0.00978851
Gohir.D10G052100	-1.97189	3.17789	33.3216	7.81099e-09	1.90935e-06
Gohir.D07G021700	-1.97343	4.69921	73.7945	8.66856e-18	4.72532e-14
Gohir.A12G103300	-1.97376	2.64217	31.5336	1.96015e-08	4.14146e-06
Gohir.A07G021875	-1.98915	4.99291	53.3729	2.75876e-13	3.34184e-10
Gohir.D10G233900	-1.99793	1.0423	13.7382	0.000210138	0.00761119
Gohir.D07G018400	-1.99916	2.80073	22.6466	1.947e-06	0.000183303
Gohir.A12G117100	-2.00543	1.82246	17.2373	3.29894e-05	0.00180189
Gohir.A13G082966	-2.01002	2.2509	29.6296	5.23003e-08	9.30113e-06
Gohir.A10G050600	-2.02072	3.3062	44.2099	2.94981e-11	1.67497e-08
Gohir.A05G171632	-2.02529	1.42257	21.6266	3.31229e-06	0.000279499
Gohir.A02G159000	-2.02654	1.79894	15.6911	7.45747e-05	0.00348043
Gohir.D12G099700	-2.03734	3.92894	21.0704	4.42716e-06	0.000353337
Gohir.A11G075700	-2.05102	2.82556	30.1061	4.09049e-08	7.66242e-06
Gohir.A05G162800	-2.05566	1.93432	14.3067	0.000155307	0.00606879
Gohir.A04G106500	-2.06303	5.90741	46.2885	1.0206e-11	6.70288e-09
Gohir.D05G376133	-2.07293	1.53441	23.0436	1.58367e-06	0.000154432
Gohir.D06G080301	-2.07782	4.05804	52.6194	4.04861e-13	4.32733e-10
Gohir.A09G017950	-2.07925	4.37026	108.695	1.89277e-25	1.03177e-20
Gohir.A05G142000	-2.08788	2.32005	24.0133	9.56733e-07	0.00010068
Gohir.A03G137650	-2.09205	0.686119	22.9923	1.62651e-06	0.000158044
Gohir.A08G199900	-2.09379	4.42508	13.6022	0.000225926	0.00803881
Gohir.D05G211800	-2.09691	2.03094	38.1741	6.47045e-10	2.44938e-07
Gohir.A10G091500	-2.10496	4.43137	93.3254	4.4367e-22	8.06163e-18
Gohir.A06G014800	-2.10821	3.77816	22.2677	2.37168e-06	0.000211592
Gohir.D13G066800	-2.10972	4.26676	82.3564	1.13631e-19	1.23883e-15
Gohir.D05G170000	-2.11843	0.620251	15.396	8.71715e-05	0.00392387
Gohir.D06G089100	-2.13232	1.81945	17.4127	3.00808e-05	0.00166471
Gohir.A11G075800	-2.14349	2.41262	34.8199	3.61666e-09	9.95697e-07
Gohir.A06G080833	-2.16243	4.13254	57.5234	3.33978e-14	5.57944e-11
Gohir.A07G018600	-2.16416	3.09011	37.3425	9.91025e-10	3.4191e-07
Gohir.A12G062400	-2.17503	1.21811	17.4914	2.88604e-05	0.0016195
Gohir.A08G108900	-2.17517	2.7458	22.9339	1.67671e-06	0.000162343
Gohir.A02G147400	-2.17602	4.84128	63.3011	1.77404e-15	4.60498e-12
Gohir.A12G136600	-2.19225	2.64155	53.2236	2.97663e-13	3.52737e-10
Gohir.A12G024200	-2.19702	5.51083	50.7947	1.0255e-12	9.47479e-10
Gohir.A01G066900	-2.20013	3.49467	78.029	1.01538e-18	6.91868e-15
Gohir.D10G206100	-2.20133	5.4755	33.4403	7.3484e-09	1.82908e-06
Gohir.A13G196900	-2.21404	1.22459	13.6348	0.000222035	0.00792105
Gohir.D12G024800	-2.24862	4.68288	40.1477	2.35468e-10	1.01511e-07
Gohir.D12G099600	-2.25932	2.33578	43.9098	3.43859e-11	1.90625e-08
Gohir.D02G184500	-2.26236	3.19081	42.4309	7.32246e-11	3.62868e-08
Gohir.D12G251600	-2.28752	2.0209	23.2689	1.4086e-06	0.000140117
Gohir.A13G146800	-2.31721	1.85134	24.517	7.36554e-07	8.19394e-05
Gohir.A13G059200	-2.32667	0.850976	14.5298	0.000137958	0.00556734
Gohir.D08G180950	-2.33043	0.656907	37.8094	7.80034e-10	2.81592e-07
Gohir.A11G107100	-2.35591	2.64365	19.7636	8.76362e-06	0.000619602
Gohir.D09G148833	-2.36736	1.95363	30.2431	3.81142e-08	7.22111e-06
Gohir.D08G133600	-2.37587	-0.113383	13.9783	0.00018493	0.00692834
Gohir.A12G158200	-2.37647	2.80406	31.5257	1.96816e-08	4.14233e-06
Gohir.A13G040200	-2.38625	5.61961	89.973	2.4143e-21	3.29015e-17
Gohir.D11G025050	-2.41107	1.50597	32.8358	1.00282e-08	2.3361e-06
Gohir.A11G140200	-2.41229	2.45356	22.8216	1.77758e-06	0.000169698
Gohir.D09G225900	-2.45114	3.95494	33.7432	6.28884e-09	1.59447e-06
Gohir.D06G155600	-2.46292	2.62467	37.7867	7.89199e-10	2.83026e-07
Gohir.A01G149300	-2.46862	1.17245	31.0879	2.46602e-08	5.05357e-06
Gohir.D05G036400	-2.48106	0.949271	14.7957	0.000119811	0.00498551
Gohir.D07G016000	-2.51607	3.15821	41.159	1.40338e-10	6.42852e-08
Gohir.D12G129300	-2.51996	2.51337	42.4962	7.08212e-11	3.54177e-08
Gohir.D08G222500	-2.54322	1.31277	21.8579	2.9361e-06	0.000253644
Gohir.A12G096700	-2.6194	1.34611	42.6891	6.41694e-11	3.23883e-08
Gohir.A10G135600	-2.67813	0.546729	20.9993	4.59453e-06	0.000363873
Gohir.A06G210300	-2.74195	0.536767	25.0677	5.53523e-07	6.64605e-05
Gohir.D04G103200	-2.79536	2.30123	26.5009	2.63414e-07	3.49543e-05
Gohir.A05G404100	-2.82212	0.685187	19.4772	1.0181e-05	0.000694591
Gohir.D06G061550	-2.84216	0.074352	13.1745	0.000283783	0.00951957
Gohir.D07G035800	-2.84363	4.00017	30.0352	4.24277e-08	7.89344e-06
Gohir.A13G205150	-2.89978	3.50449	17.9694	2.24486e-05	0.00132006
Gohir.D13G044000	-2.90558	0.546444	13.207	0.00027891	0.00939077
Gohir.A06G125904	-2.97972	1.32748	14.1118	0.000172256	0.00656631
Gohir.A12G084825	-3.06937	0.330257	18.2952	1.89184e-05	0.00114457
Gohir.A06G122600	-3.07397	0.449851	13.1161	0.000292767	0.00975491
Gohir.A07G032533	-3.1816	3.49885	26.8491	2.19973e-07	3.02802e-05
Gohir.D08G159600	-3.21323	1.64477	37.2888	1.01869e-09	3.47063e-07
Gohir.A12G125800	-3.31128	2.57197	63.9512	1.27537e-15	3.65904e-12
Gohir.A07G016200	-3.39102	2.77784	62.7314	2.36906e-15	5.87e-12
Gohir.A11G004400	-3.77064	0.0928394	17.4385	2.96755e-05	0.00165146
Gohir.A05G346900	-4.1345	0.267517	19.3128	1.10961e-05	0.000743982
Gohir.1Z049318	-4.32575	0.946145	13.3917	0.000252739	0.00872519
Gohir.A08G119300	-4.35793	1.04847	22.3014	2.33039e-06	0.000208752
Gohir.D04G030700	-5.11294	-0.104204	14.6713	0.00012798	0.00524052
Gohir.A11G241550	-5.23321	1.37171	15.3486	8.93861e-05	0.00399463
Gohir.A01G031951	-5.53172	-0.630668	18.7777	1.46874e-05	0.000929696
Gohir.D10G206150	-5.6052	6.52632	18.0056	2.20254e-05	0.00130079
Gohir.D11G231000	-5.63394	0.181869	19.9865	7.79922e-06	0.000564599
Gohir.A06G210400	-5.63971	0.149068	18.2988	1.88827e-05	0.00114368
Gohir.D10G037800	-5.65999	-0.526799	16.659	4.47365e-05	0.00231369
Gohir.D07G154400	-5.94737	-0.607227	24.7432	6.55008e-07	7.5231e-05
Gohir.D02G197600	-6.1324	0.662699	25.9706	3.46661e-07	4.40485e-05
Gohir.D13G087100	-6.46806	0.676656	20.48	6.02562e-06	0.000454895
Gohir.D05G152600	-0.872621	6.17924	13.0322	0.00030618	0.0100995
Gohir.A05G030300	-1.1717	1.91555	13.0317	0.00030626	0.0100995
Gohir.A11G125400	-1.24185	1.71689	13.0212	0.000307977	0.01015
Gohir.A02G017400	-2.24764	1.91992	13.0188	0.000308385	0.0101573
Gohir.D01G100200	-0.799196	3.87619	13.0168	0.000308715	0.0101582
Gohir.D09G095100	-0.761268	4.87615	13.0163	0.000308785	0.0101582
Gohir.D11G250100	0.895205	4.35436	13.0067	0.000310375	0.010204
Gohir.A05G161300	0.600549	5.57613	13.0057	0.00031055	0.010204
Gohir.A12G236600	0.939087	2.89674	13.0002	0.000311452	0.0102274
Gohir.D10G053500	-0.840537	2.82651	12.9962	0.000312127	0.0102434
Gohir.D01G077900	-0.662198	4.83617	12.9909	0.000313005	0.0102661
Gohir.A07G136700	0.729591	5.15009	12.9895	0.000313237	0.0102675
Gohir.A06G146000	1.04336	6.53571	12.9867	0.000313708	0.0102768
Gohir.A05G061600	1.16968	4.24563	12.9727	0.000316071	0.0103479
Gohir.D10G175900	0.998215	5.0701	12.9659	0.00031722	0.0103793
Gohir.A07G160000	-1.21502	1.50914	12.9622	0.000317851	0.0103938
Gohir.D08G240000	1.02021	4.27136	12.9525	0.000319499	0.0104414
Gohir.A05G198700	2.1024	1.67816	12.9411	0.000321446	0.0104945
Gohir.A01G147900	0.780309	3.25611	12.9407	0.00032151	0.0104945
Gohir.A11G149000	-0.717887	4.27095	12.9387	0.00032185	0.0104993
Gohir.A03G067800	-0.884059	6.63901	12.9363	0.000322269	0.0105067
Gohir.D09G215300	-0.73404	3.86988	12.9312	0.000323149	0.0105291
Gohir.D06G075700	-0.879346	5.32122	12.9195	0.000325184	0.0105891
Gohir.A12G007800	0.748127	4.44364	12.9161	0.000325761	0.0106015
Gohir.A10G058400	-0.885384	4.19876	12.9109	0.000326671	0.0106248
Gohir.A12G148500	1.43091	2.81873	12.9083	0.000327135	0.0106335
Gohir.D11G315366	-0.765416	3.31568	12.9018	0.000328272	0.0106641
Gohir.A12G242000	0.797082	4.4037	12.8946	0.000329537	0.0106959
Gohir.D08G212401	-2.00223	1.33653	12.8933	0.000329765	0.0106959
Gohir.A13G029900	-0.840783	5.01713	12.8923	0.000329931	0.0106959
Gohir.A05G348700	-1.24274	3.11941	12.8917	0.000330034	0.0106959
Gohir.A04G009700	1.23553	1.98656	12.8897	0.00033039	0.0107011
Gohir.D03G081100	-1.10127	3.17672	12.8845	0.000331322	0.0107249
Gohir.D13G059200	-0.689785	5.21585	12.873	0.000333359	0.0107844
Gohir.A03G161200	-1.24366	3.12726	12.8701	0.000333873	0.0107946
Gohir.D02G219200	0.820507	5.2162	12.868	0.000334244	0.0108002
Gohir.D10G133100	-1.11567	2.2897	12.8628	0.000335182	0.0108241
Gohir.A11G156900	1.78926	0.895427	12.8586	0.000335932	0.0108419
Gohir.A10G128400	1.29974	3.0379	12.8571	0.000336204	0.0108443
Gohir.D09G037200	1.27125	2.27887	12.8547	0.000336627	0.0108515
Gohir.D02G215800	-0.703817	4.62563	12.8523	0.000337062	0.0108591
Gohir.D03G083500	1.26964	2.94013	12.8498	0.000337514	0.0108672
Gohir.A10G074501	-0.953273	3.37822	12.8486	0.000337723	0.0108676
Gohir.D05G199400	-0.637995	5.252	12.8411	0.000339083	0.0109049
Gohir.A05G271300	-2.58752	0.884684	12.8377	0.000339713	0.0109129
Gohir.A09G191000	-1.30825	2.7637	12.8375	0.000339733	0.0109129
Gohir.A02G084100	-0.842537	5.31446	12.8284	0.000341392	0.0109581
Gohir.D05G111000	-0.890529	3.01276	12.8276	0.000341549	0.0109581
Gohir.D01G029450	-1.01502	3.8978	12.8265	0.000341743	0.0109581
Gohir.D05G097000	0.992417	6.322	12.8187	0.000343167	0.0109966
Gohir.A11G324500	-1.14084	3.39291	12.8177	0.000343348	0.0109966
Gohir.D03G112366	-0.78913	5.26721	12.8148	0.00034388	0.0110066
Gohir.D02G184800	-0.830282	4.65338	12.8138	0.000344063	0.0110066
Gohir.A09G059400	1.00046	3.80087	12.8099	0.000344798	0.0110236
Gohir.D06G093500	-1.03452	5.4076	12.8035	0.000345968	0.0110545
Gohir.D02G019001	2.47085	1.08511	12.802	0.00034625	0.0110571
Gohir.A12G231500	-0.763997	3.65032	12.7969	0.000347193	0.0110807
Gohir.D08G162300	-0.991909	3.55853	12.7934	0.000347837	0.0110948
Gohir.A08G155300	-1.17155	2.27487	12.7913	0.000348227	0.0111007
Gohir.A05G265700	-0.62565	6.78689	12.7791	0.000350522	0.0111673
Gohir.D01G053800	-0.746664	6.16096	12.7731	0.000351631	0.0111961
Gohir.A11G226500	-1.17865	2.21759	12.7678	0.000352647	0.0112219
Gohir.A10G220600	2.46206	0.851842	12.7665	0.000352881	0.0112228
Gohir.D04G121400	1.24428	3.55231	12.7557	0.000354918	0.011281
Gohir.A07G082100	-1.04332	2.70225	12.7535	0.000355351	0.0112882
Gohir.D05G044700	0.677439	4.97876	12.7473	0.000356527	0.0113189
Gohir.D12G024500	1.10992	2.17494	12.738	0.000358297	0.0113685
Gohir.D06G177400	1.10686	2.41205	12.7313	0.000359584	0.0113968
Gohir.D06G147500	-1.43792	5.65498	12.7312	0.000359612	0.0113968
Gohir.D02G181400	1.36341	2.9461	12.7286	0.000360101	0.0113968
Gohir.D08G094600	2.23066	2.12581	12.7272	0.000360375	0.0113968
Gohir.D02G206800	-0.916226	6.13621	12.727	0.000360418	0.0113968
Gohir.A03G067900	0.755939	5.4158	12.7266	0.000360489	0.0113968
Gohir.D10G113700	-1.06023	3.03284	12.7258	0.00036065	0.0113968
Gohir.A07G169878	-0.710722	4.28266	12.7243	0.000360943	0.0113994
Gohir.D13G045300	-0.731474	7.02385	12.7179	0.000362177	0.0114317
Gohir.A02G037600	1.10451	3.26237	12.7114	0.000363431	0.0114647
Gohir.A12G212500	-0.664354	4.12931	12.7029	0.00036509	0.0115072
Gohir.D11G213700	-0.7355	4.46605	12.7023	0.000365202	0.0115072
Gohir.D07G041800	-0.779279	3.2459	12.6985	0.000365949	0.0115241
Gohir.A02G092300	-0.763322	7.05169	12.6967	0.000366294	0.0115283
Gohir.A08G194200	-0.734292	6.75181	12.6934	0.000366954	0.0115334
Gohir.A11G186900	1.45638	4.23554	12.6927	0.000367092	0.0115334
Gohir.A09G177400	1.39061	1.60361	12.6921	0.000367209	0.0115334
Gohir.A01G002700	1.13007	3.44588	12.6909	0.000367442	0.0115334
Gohir.D01G061300	-0.860559	4.96166	12.69	0.000367608	0.0115334
Gohir.D05G066701	-0.798809	3.41609	12.6895	0.000367723	0.0115334
Gohir.D08G023400	1.7107	1.36564	12.6826	0.000369071	0.0115618
Gohir.D05G092700	1.08867	3.07025	12.681	0.000369391	0.0115618
Gohir.A10G176100	-0.701169	5.73043	12.6807	0.000369452	0.0115618
Gohir.A01G020000	-0.964669	3.02916	12.6797	0.000369649	0.0115618
Gohir.A04G047800	-1.26656	4.61718	12.6795	0.00036969	0.0115618
Gohir.D08G155800	2.00739	1.77064	12.6751	0.00037055	0.0115758
Gohir.D02G117400	-1.06695	3.42205	12.6751	0.000370563	0.0115758
Gohir.A05G029700	-0.709112	3.82572	12.6702	0.00037153	0.0115994
Gohir.A13G177100	-1.00333	4.82311	12.6546	0.000374642	0.0116849
Gohir.A03G071800	-1.29518	2.13971	12.6543	0.000374699	0.0116849
Gohir.D09G044366	1.79949	1.69829	12.6518	0.000375213	0.0116943
Gohir.D06G168400	-0.820968	6.33783	12.6489	0.000375791	0.0117056
Gohir.D08G201000	-1.34021	4.28226	12.6443	0.000376712	0.0117275
Gohir.D02G135700	2.81151	-0.173687	12.6425	0.000377074	0.0117321
Gohir.D10G164500	-0.667971	5.91072	12.6376	0.000378075	0.0117504
Gohir.D05G091000	1.58577	0.317083	12.6375	0.000378092	0.0117504
Gohir.D05G315400	-0.999491	7.50945	12.6198	0.000381679	0.0118521
Gohir.A10G030100	1.08523	2.55742	12.6192	0.000381799	0.0118521
Gohir.D06G217900	-0.548734	6.04681	12.6137	0.000382922	0.011873
Gohir.A07G022500	3.29317	-0.0815059	12.6129	0.000383102	0.011873
Gohir.A11G129300	2.06797	0.910533	12.6127	0.000383127	0.011873
Gohir.D09G165000	-0.831689	3.05601	12.6053	0.000384663	0.0119138
Gohir.D04G187400	-0.747631	5.72377	12.6011	0.000385515	0.0119334
Gohir.D06G139000	-0.728418	4.68815	12.5942	0.000386944	0.0119709
Gohir.D13G183200	-2.34467	0.445322	12.5649	0.000393058	0.0121531
Gohir.A06G132502	-2.30071	0.607122	12.5597	0.000394155	0.0121801
Gohir.A01G140963	1.72374	1.81238	12.5548	0.000395187	0.0122051
Gohir.D05G035000	-0.581031	6.46188	12.5455	0.000397156	0.012259
Gohir.A06G020200	1.01115	3.45436	12.544	0.000397482	0.0122621
Gohir.D07G034500	-0.688874	4.77917	12.5385	0.000398659	0.0122847
Gohir.D13G147600	-0.923476	6.0657	12.5384	0.000398664	0.0122847
Gohir.D07G232100	4.84913	0.0940917	12.5325	0.00039994	0.012317
Gohir.A09G082201	1.31836	2.45336	12.5304	0.000400384	0.0123171
Gohir.D08G181300	0.845142	4.36524	12.5304	0.000400394	0.0123171
Gohir.A11G108100	1.15139	2.65212	12.5281	0.000400879	0.0123251
Gohir.D12G059700	-0.813791	3.57949	12.5264	0.000401247	0.0123294
Gohir.D01G171900	-0.690385	5.89085	12.5252	0.000401501	0.0123303
Gohir.A01G125400	-0.60785	5.45699	12.5232	0.00040193	0.0123365
Gohir.D10G202200	2.37117	1.03775	12.5133	0.00040407	0.0123952
Gohir.D01G069800	-0.575274	8.40165	12.5067	0.000405506	0.0124288
Gohir.D08G259200	1.18263	3.51343	12.5061	0.00040562	0.0124288
Gohir.D03G017000	0.806196	4.37806	12.4995	0.000407052	0.0124656
Gohir.D02G057100	0.685877	7.86231	12.4975	0.000407508	0.0124726
Gohir.D09G116300	1.85539	3.28513	12.4941	0.000408239	0.012488
Gohir.A11G314400	0.957338	6.0125	12.4916	0.000408787	0.0124893
Gohir.D11G045900	-0.91852	3.26189	12.4913	0.000408844	0.0124893
Gohir.A06G192600	1.17881	2.60843	12.4908	0.000408971	0.0124893
Gohir.A10G025900	-0.956357	6.1744	12.4863	0.000409937	0.0125118
Gohir.D09G232700	0.68981	4.36038	12.4799	0.000411358	0.012536
Gohir.D04G031700	0.755184	5.39666	12.4798	0.00041138	0.012536
Gohir.D05G244600	0.778339	3.73451	12.4796	0.000411419	0.012536
Gohir.D07G134600	-1.11524	3.22659	12.4765	0.000412106	0.0125499
Gohir.D08G208300	-2.43225	0.56046	12.4743	0.000412592	0.0125577
Gohir.A11G321300	1.16391	5.00147	12.4662	0.000414376	0.0125984
Gohir.A08G016400	-0.854836	4.53738	12.4662	0.000414391	0.0125984
Gohir.D13G186400	0.803045	5.35141	12.461	0.000415539	0.0126262
Gohir.D04G173900	0.721559	4.01657	12.4553	0.00041681	0.0126578
Gohir.A12G109500	0.619094	5.30883	12.4476	0.000418523	0.0127027
Gohir.D09G074200	1.02601	2.87281	12.4389	0.00042049	0.012749
Gohir.A10G056000	-0.889641	7.74807	12.4378	0.000420721	0.012749
Gohir.A13G003100	2.67583	0.795657	12.4372	0.000420858	0.012749
Gohir.D13G066900	-1.79305	1.44362	12.4367	0.000420982	0.012749
Gohir.D13G024000	-1.33383	2.6647	12.43	0.000422499	0.0127878
Gohir.A01G135600	1.00297	2.62282	12.4287	0.000422783	0.0127893
Gohir.A10G232900	-1.44904	2.89504	12.4244	0.000423751	0.0128115
Gohir.A06G084900	1.62453	1.4101	12.4203	0.000424687	0.0128327
Gohir.D10G161200	-1.36798	1.07061	12.4106	0.000426894	0.0128894
Gohir.A10G112700	-0.726114	6.30425	12.4086	0.000427357	0.0128894
Gohir.D11G250800	-0.73412	4.48674	12.4084	0.000427396	0.0128894
Gohir.D03G098500	-0.676919	3.72889	12.4077	0.00042757	0.0128894
Gohir.A05G241200	0.668532	5.57323	12.4069	0.000427746	0.0128894
Gohir.D05G265800	-0.914564	3.2585	12.4058	0.000427992	0.0128897
Gohir.A07G137300	0.816641	4.59665	12.3924	0.000431096	0.012976
Gohir.D05G148800	1.02804	3.45603	12.3898	0.000431683	0.0129864
Gohir.D11G170700	-1.11876	2.10808	12.3867	0.000432398	0.0130008
Gohir.A05G057900	-0.952588	3.16834	12.3848	0.000432843	0.013007
Gohir.A08G204400	-0.691352	5.81251	12.3806	0.000433808	0.0130287
Gohir.A11G173300	0.997961	3.79349	12.3796	0.000434043	0.0130287
Gohir.D13G128000	1.00275	3.25362	12.3763	0.000434808	0.0130429
Gohir.A01G192300	4.85489	-0.234524	12.3755	0.000434993	0.0130429
Gohir.A04G048500	0.783207	3.46698	12.3668	0.000437038	0.0130946
Gohir.A06G132200	-1.2279	2.90783	12.3661	0.000437198	0.0130946
Gohir.D09G163600	1.04487	3.45029	12.3549	0.000439821	0.0131659
Gohir.D12G021900	-0.790134	4.26857	12.3445	0.000442276	0.0132321
Gohir.A09G072400	0.917471	3.24674	12.3359	0.000444324	0.0132861
Gohir.A04G113500	-0.648597	5.39726	12.3342	0.000444732	0.013291
Gohir.D02G066000	0.706636	3.60854	12.3259	0.000446712	0.0133429
Gohir.A11G139500	-0.673493	5.53763	12.3227	0.000447478	0.0133577
Gohir.A05G130700	-0.648797	5.41381	12.3218	0.000447697	0.0133577
Gohir.A08G143900	0.921769	3.13911	12.319	0.000448371	0.0133704
Gohir.D10G102900	1.26507	3.02534	12.3096	0.000450635	0.0134306
Gohir.D01G085200	-0.831922	4.31592	12.3061	0.00045147	0.0134481
Gohir.A13G002700	0.725918	6.78786	12.2972	0.000453648	0.0135056
Gohir.D10G244500	0.972393	3.45215	12.2893	0.00045557	0.0135555
Gohir.D11G205600	-0.697674	4.10309	12.2818	0.000457408	0.0136027
Gohir.A01G080000	0.844281	7.15186	12.2789	0.000458121	0.0136162
Gohir.D11G118200	0.959537	2.67848	12.2779	0.000458362	0.0136162
Gohir.A02G002400	-0.580464	6.95674	12.2729	0.00045958	0.013645
Gohir.D02G170900	-1.76042	1.81961	12.2693	0.000460482	0.0136643
Gohir.D11G278800	-0.685011	4.85936	12.2614	0.000462421	0.0137144
Gohir.A02G154700	3.04137	0.114487	12.2532	0.000464462	0.0137638
Gohir.D08G027700	0.66976	6.84939	12.2527	0.000464591	0.0137638
Gohir.A10G115100	-1.45048	1.5949	12.2435	0.00046687	0.0138237
Gohir.A10G056200	0.771757	4.04665	12.2418	0.000467308	0.0138237
Gohir.D05G196100	1.30492	1.91641	12.2415	0.000467377	0.0138237
Gohir.A09G113000	0.682509	5.14223	12.2346	0.000469104	0.0138673
Gohir.D05G228000	1.17318	4.72993	12.2327	0.000469586	0.013874
Gohir.A07G084627	1.60111	1.17999	12.2202	0.000472747	0.0139523
Gohir.D13G064200	-2.62193	-0.311936	12.2202	0.000472748	0.0139523
Gohir.D05G120500	-0.902775	6.27245	12.2182	0.000473268	0.0139559
Gohir.A10G080100	-1.01692	3.16264	12.2177	0.000473394	0.0139559
Gohir.A05G200901	1.04759	2.4137	12.2165	0.000473685	0.0139559
Gohir.D05G053900	-0.652128	7.04253	12.2157	0.000473892	0.0139559
Gohir.D11G021400	-1.40486	1.46667	12.2125	0.0004747	0.0139721
Gohir.A08G201200	-0.731389	4.35415	12.2095	0.000475464	0.0139871
Gohir.A01G213900	-3.49067	0.815808	12.2068	0.000476164	0.0140001
Gohir.D09G148100	0.757263	4.11828	12.2032	0.000477086	0.0140196
Gohir.D11G000766	-1.85	1.516	12.2002	0.000477848	0.0140338
Gohir.A02G155300	-0.625617	4.55129	12.1993	0.000478082	0.0140338
Gohir.D13G048600	0.807614	4.14877	12.1979	0.000478422	0.0140362
Gohir.D02G068800	1.70234	1.87623	12.1922	0.000479903	0.0140721
Gohir.D11G143900	0.670234	4.9901	12.1901	0.00048044	0.0140803
Gohir.A07G214100	-0.667647	4.66803	12.1831	0.000482257	0.0141179
Gohir.D01G024000	0.930373	2.70323	12.1824	0.000482428	0.0141179
Gohir.A03G206000	-1.59761	1.73836	12.1811	0.000482752	0.0141179
Gohir.D04G107600	4.93045	-0.166601	12.1807	0.000482856	0.0141179
Gohir.A01G080300	1.54327	1.33132	12.1786	0.000483417	0.0141179
Gohir.D05G228300	-0.630776	8.31244	12.1781	0.000483531	0.0141179
Gohir.A03G147700	-1.72319	1.27367	12.1781	0.000483537	0.0141179
Gohir.D10G074200	1.7396	3.53987	12.174	0.000484608	0.0141386
Gohir.A08G174250	-0.810514	2.93712	12.1734	0.000484767	0.0141386
Gohir.D13G079000	-0.782375	3.03968	12.1614	0.000487878	0.0142215
Gohir.D08G165400	-1.01913	5.01556	12.1605	0.000488131	0.0142215
Gohir.A05G319900	-1.13554	3.88051	12.1558	0.000489343	0.0142492
Gohir.A12G007000	-0.827536	4.19359	12.1459	0.000491968	0.014318
Gohir.D05G220600	0.769988	4.29082	12.1378	0.000494107	0.0143726
Gohir.D12G274000	-1.14223	4.48141	12.1274	0.00049686	0.0144413
Gohir.D13G161500	0.862424	3.26803	12.1269	0.000496999	0.0144413
Gohir.A10G138000	-0.942829	4.59921	12.1234	0.000497934	0.0144608
Gohir.D09G113600	-0.712029	3.28526	12.1202	0.000498784	0.0144656
Gohir.A10G220500	0.614044	6.18636	12.1198	0.000498894	0.0144656
Gohir.D09G038700	0.698563	4.88872	12.1198	0.000498897	0.0144656
Gohir.A06G089566	1.64959	0.769214	12.1062	0.00050255	0.0145638
Gohir.A02G007200	0.751859	4.26929	12.0957	0.000505373	0.0146378
Gohir.A08G130500	-1.10668	6.12379	12.0931	0.000506097	0.014651
Gohir.A03G197600	-0.94002	4.095	12.0914	0.000506542	0.0146561
Gohir.D05G141200	-0.750786	5.00861	12.0883	0.000507388	0.0146728
Gohir.D02G124400	-0.91832	3.80097	12.0873	0.000507665	0.014673
Gohir.D01G109300	0.687865	6.75013	12.084	0.000508572	0.0146915
Gohir.A13G024600	0.663179	5.57672	12.0774	0.000510369	0.0147355
Gohir.A11G280700	-2.85008	4.29714	12.072	0.000511836	0.0147701
Gohir.A07G135500	1.14347	4.12725	12.062	0.000514599	0.014842
Gohir.A13G206100	1.0555	3.94774	12.0596	0.000515262	0.0148532
Gohir.D13G161400	-1.55947	0.835347	12.0544	0.000516711	0.0148871
Gohir.D01G057966	-1.91183	1.06232	12.0452	0.000519271	0.014953
Gohir.A01G083800	-0.617136	5.47286	12.0413	0.000520334	0.0149709
Gohir.A03G144500	-1.21722	2.49742	12.041	0.000520442	0.0149709
Gohir.D11G186200	-0.604286	4.24929	12.0393	0.000520898	0.0149741
Gohir.D12G249800	-0.858647	3.83433	12.0386	0.000521104	0.0149741
Gohir.A02G167400	0.875905	3.88229	12.03	0.000523507	0.0150352
Gohir.A07G013600	0.800153	4.71227	12.0279	0.000524091	0.0150441
Gohir.A13G190600	-0.700719	4.61006	12.0247	0.00052501	0.0150625
Gohir.D08G088500	-0.715911	5.89101	12.0231	0.000525445	0.0150671
Gohir.A11G294400	1.61654	1.75514	12.0187	0.000526703	0.0150952
Gohir.A05G062600	1.59632	2.29392	12.0146	0.00052786	0.0151204
Gohir.A12G227100	0.779697	4.32875	12.0037	0.000530955	0.0152011
Gohir.D06G213100	1.5764	1.82408	12.0026	0.000531269	0.0152021
Gohir.D04G132400	-1.76142	0.786661	11.9991	0.000532267	0.0152227
Gohir.D04G101600	0.611465	6.08151	11.996	0.00053315	0.0152375
Gohir.D13G048866	-5.77872	2.38695	11.9946	0.000533559	0.0152375
Gohir.D13G162400	-0.975237	2.87154	11.9943	0.000533624	0.0152375
Gohir.D09G232600	0.684912	3.48866	11.9904	0.000534739	0.0152613
Gohir.A10G231932	1.81241	1.65611	11.9862	0.000535957	0.0152836
Gohir.D12G216500	-0.733489	4.92624	11.9858	0.000536081	0.0152836
Gohir.D06G035800	-0.588127	6.38224	11.9809	0.000537494	0.0153159
Gohir.A04G120500	0.867677	3.44105	11.9775	0.00053846	0.0153354
Gohir.D03G013900	1.40964	2.21857	11.9762	0.000538851	0.0153385
Gohir.A12G065466	-0.6906	3.59954	11.9748	0.000539237	0.0153406
Gohir.D09G038900	-0.773682	6.68576	11.9737	0.00053958	0.0153406
Gohir.A08G196700	-0.625452	7.45189	11.973	0.000539767	0.0153406
Gohir.D04G044400	-0.694383	4.69293	11.9703	0.000540551	0.0153536
Gohir.A11G216200	2.75604	0.392404	11.9695	0.000540788	0.0153536
Gohir.A01G135800	-1.07962	2.59737	11.9589	0.00054388	0.0154334
Gohir.D08G040800	0.768443	3.54852	11.9467	0.000547445	0.0155264
Gohir.D10G096000	-1.26339	2.09133	11.9433	0.000548453	0.0155469
Gohir.A09G198200	0.863826	3.15112	11.9376	0.000550109	0.0155858
Gohir.D11G296744	-0.946426	2.69722	11.9259	0.000553587	0.0156696
Gohir.A05G023100	-1.92886	1.61509	11.9257	0.000553645	0.0156696
Gohir.A04G062800	-1.39026	2.68174	11.9231	0.00055442	0.0156835
Gohir.D11G312072	-0.833235	3.60421	11.9219	0.000554791	0.0156858
Gohir.A11G176600	0.638077	5.4092	11.919	0.000555629	0.0157013
Gohir.D05G144800	0.720215	6.20991	11.9116	0.00055785	0.0157559
Gohir.A05G074500	-1.22513	3.52699	11.9095	0.000558475	0.0157654
Gohir.D05G264300	-0.721424	4.1385	11.9075	0.000559085	0.0157738
Gohir.D02G040700	-3.47238	-0.0428557	11.9066	0.000559351	0.0157738
Gohir.A05G296800	-0.953733	6.33337	11.8936	0.000563262	0.0158759
Gohir.A10G203400	-0.576175	7.78704	11.8895	0.000564526	0.0159033
Gohir.A02G171900	-0.65456	6.18549	11.8842	0.000566126	0.0159401
Gohir.D12G216900	-0.705383	5.16871	11.8792	0.000567656	0.0159749
Gohir.D12G127100	0.861894	4.77204	11.8761	0.000568574	0.0159847
Gohir.D08G268000	0.89063	5.5251	11.8761	0.00056859	0.0159847
Gohir.A07G083700	0.663076	4.95728	11.8653	0.000571906	0.0160507
Gohir.D11G039600	1.49182	3.69142	11.8646	0.000572125	0.0160507
Gohir.D02G058300	1.03113	4.12932	11.8638	0.000572342	0.0160507
Gohir.A05G103800	0.896143	3.06874	11.8637	0.000572392	0.0160507
Gohir.D11G278100	0.582185	6.47002	11.8636	0.000572408	0.0160507
Gohir.D13G154000	0.675094	4.99771	11.8605	0.000573375	0.0160695
Gohir.A07G133500	-0.593882	4.72346	11.8593	0.00057374	0.0160715
Gohir.D04G145500	-1.93489	0.8469	11.8509	0.000576338	0.016136
Gohir.D01G097600	0.853407	4.06339	11.8493	0.000576815	0.0161394
Gohir.A10G112300	-1.90943	0.553876	11.8479	0.000577258	0.0161394
Gohir.A11G122700	-0.547619	5.17654	11.8476	0.000577349	0.0161394
Gohir.A02G007000	0.849778	4.26438	11.8379	0.000580385	0.016216
Gohir.A03G114700	-0.656039	5.02977	11.8362	0.000580909	0.0162223
Gohir.D08G206900	0.963954	2.32972	11.8336	0.000581701	0.0162361
Gohir.D04G019400	-0.853892	6.53829	11.8321	0.000582173	0.016241
Gohir.D02G170700	-0.798606	5.52194	11.8275	0.000583627	0.0162617
Gohir.A05G141000	0.951881	3.61249	11.8273	0.000583682	0.0162617
Gohir.A12G219400	-0.941029	4.6612	11.8269	0.00058381	0.0162617
Gohir.D06G025500	0.935746	4.63845	11.8243	0.000584614	0.0162757
Gohir.A05G052100	0.575688	6.98912	11.8226	0.000585146	0.0162822
Gohir.D09G221300	0.553941	5.68692	11.8184	0.000586498	0.0163115
Gohir.A11G309700	0.83189	3.79635	11.8128	0.000588262	0.0163501
Gohir.A11G140900	-0.743979	3.94905	11.812	0.000588486	0.0163501
Gohir.A02G028300	-0.935077	3.41278	11.8084	0.000589638	0.0163738
Gohir.A11G022600	0.992561	3.01145	11.8067	0.000590179	0.0163805
Gohir.D04G183900	-0.907293	4.9597	11.8027	0.000591454	0.0164075
Gohir.A03G025500	0.923	4.26667	11.7943	0.000594138	0.0164655
Gohir.D11G102200	-0.624569	6.15583	11.7935	0.000594384	0.0164655
Gohir.A03G050200	-0.801325	4.68074	11.7933	0.000594451	0.0164655
Gohir.D02G015750	1.31345	1.57969	11.7834	0.000597604	0.0165444
Gohir.D09G227148	-0.554976	5.7939	11.7801	0.000598683	0.0165659
Gohir.A08G017200	0.654878	7.06333	11.7748	0.000600395	0.0166048
Gohir.D08G101300	-0.657451	5.11784	11.77	0.000601932	0.0166322
Gohir.D01G063000	-0.756411	5.98248	11.7698	0.000601994	0.0166322
Gohir.D05G103200	-2.94111	2.54244	11.7686	0.000602369	0.0166337
Gohir.D05G347900	-0.726336	5.17009	11.7677	0.00060266	0.0166337
Gohir.D11G306400	0.928347	3.23149	11.7639	0.000603891	0.0166593
Gohir.A05G003600	-3.19296	0.33798	11.7625	0.000604346	0.0166599
Gohir.A05G171566	-1.34162	1.41599	11.762	0.000604525	0.0166599
Gohir.A04G024400	-1.01503	2.45086	11.7575	0.000605974	0.0166914
Gohir.A05G089000	0.564612	6.26128	11.7552	0.000606728	0.0167037
Gohir.A11G106200	1.4549	2.91493	11.7442	0.000610315	0.016788
Gohir.A13G109200	-0.806462	3.69849	11.7439	0.000610443	0.016788
Gohir.D08G032700	-0.898684	5.23626	11.7426	0.000610866	0.016788
Gohir.D08G166000	-0.917469	3.50806	11.7421	0.000611022	0.016788
Gohir.A02G059300	-2.89647	0.0403184	11.7386	0.000612168	0.016811
Gohir.A02G102900	-0.800463	4.20296	11.7354	0.000613218	0.0168314
Gohir.A09G206700	-0.7839	4.03462	11.721	0.000617972	0.0169533
Gohir.D07G237000	-1.84556	1.46313	11.712	0.000620977	0.0170272
Gohir.A08G004400	-1.25272	1.95723	11.7105	0.00062148	0.0170324
Gohir.A13G110100	-0.97157	3.6307	11.7037	0.000623748	0.017086
Gohir.D05G087500	-0.643101	5.29517	11.6983	0.000625573	0.0171274
Gohir.D13G213200	0.977686	2.49128	11.6971	0.000625966	0.0171295
Gohir.A08G144400	-0.954756	4.80502	11.6927	0.000627461	0.0171618
Gohir.D12G012800	-0.532475	8.13703	11.6897	0.000628478	0.017181
Gohir.D11G100900	2.04937	1.11617	11.6875	0.000629222	0.0171927
Gohir.D10G049200	1.33766	2.37404	11.6857	0.000629833	0.0172008
Gohir.D01G095400	1.33893	3.15719	11.6831	0.00063071	0.0172161
Gohir.D13G114200	-1.08111	5.44136	11.6767	0.000632862	0.0172642
Gohir.A05G404200	-1.60893	4.29201	11.6754	0.000633324	0.0172642
[truncated: 52,512 more rows]

## Sheet: NemX_vs_SJ2_basal_expression
id	logFC	logCPM	LR	PValue	FDR
Gohir.A05G283000	10.4315	9.12531	62.6439	2.47672e-15	7.71476e-14
Gohir.A11G060200	9.92069	2.98748	93.5532	3.95424e-22	2.28095e-20
Gohir.D05G376133	8.96981	1.53441	111.208	5.32719e-26	4.36677e-24
Gohir.A08G036500	8.9498	3.13217	122.505	1.78981e-28	1.78037e-26
Gohir.A07G032000	8.68287	1.67591	53.1265	3.12746e-13	7.94414e-12
Gohir.A12G244600	8.59675	4.32311	306.047	1.58664e-68	2.33756e-65
Gohir.A13G106433	8.35072	2.15383	113.5	1.67668e-26	1.43032e-24
Gohir.D10G117701	8.12858	1.85793	84.8286	3.25384e-20	1.55861e-18
Gohir.A11G217300	7.96252	2.30696	63.214	1.85428e-15	5.85964e-14
Gohir.A02G157333	7.77268	0.951802	74.9083	4.93087e-18	1.97637e-16
Gohir.A10G149132	7.72277	2.22363	59.2236	1.40734e-14	4.06764e-13
Gohir.D10G206900	7.69415	6.51576	116.042	4.65414e-27	4.15224e-25
Gohir.A11G023200	7.6815	1.30619	78.3668	8.55792e-19	3.65024e-17
Gohir.D09G068500	7.64137	2.52392	95.2374	1.68866e-22	1.00492e-20
Gohir.D03G166800	7.57045	2.87544	73.6409	9.37036e-18	3.6537e-16
Gohir.D05G356500	7.56588	1.72402	50.5453	1.16447e-12	2.76585e-11
Gohir.A10G068800	7.5208	0.55165	86.9736	1.09981e-20	5.57174e-19
Gohir.A13G194500	7.41041	0.911501	86.2374	1.59584e-20	7.90825e-19
Gohir.D09G014700	7.3333	4.14958	253.296	4.9641e-57	3.34072e-54
Gohir.D05G373750	7.30787	1.50191	74.6714	5.55943e-18	2.21108e-16
Gohir.A03G213900	7.22111	1.81043	63.6006	1.52383e-15	4.85195e-14
Gohir.D09G033000	7.03911	0.727756	18.3414	1.84648e-05	0.000164681
Gohir.A04G112900	7.03809	1.14122	47.0821	6.80758e-12	1.48733e-10
Gohir.A06G210300	7.03266	0.536767	60.2744	8.25156e-15	2.43399e-13
Gohir.A03G102900	6.99243	1.66932	50.7881	1.02896e-12	2.45684e-11
Gohir.D09G187100	6.96446	0.854993	39.8647	2.72172e-10	4.9323e-09
Gohir.D04G090233	6.95698	2.84258	16.5055	4.85092e-05	0.000396326
Gohir.A03G019100	6.91339	0.667317	10.9751	0.000923452	0.0054781
Gohir.D11G117800	6.88328	1.4912	33.9973	5.51892e-09	8.52726e-08
Gohir.D08G237350	6.88248	1.32459	54.8182	1.32208e-13	3.48155e-12
Gohir.A13G194300	6.85956	3.87616	144.968	2.18262e-33	3.08229e-31
Gohir.A10G149066	6.84817	1.45823	43.9934	3.2948e-11	6.67917e-10
Gohir.A04G065414	6.84441	1.23184	43.586	4.05736e-11	8.14925e-10
Gohir.A09G221200	6.815	2.05223	30.7501	2.93487e-08	4.13605e-07
Gohir.A10G127159	6.7272	3.27327	199.225	3.08226e-45	1.08398e-42
Gohir.A07G180400	6.71316	0.256184	38.8307	4.62203e-10	8.15113e-09
Gohir.A05G194400	6.61738	3.21433	155.943	8.71085e-36	1.53669e-33
Gohir.A10G093800	6.56954	0.594272	43.3991	4.46384e-11	8.9066e-10
Gohir.D01G044650	6.54112	0.952096	30.5459	3.26053e-08	4.57255e-07
Gohir.A07G180300	6.53033	1.1781	33.6695	6.53156e-09	9.96479e-08
Gohir.D07G183000	6.51493	4.43189	223.993	1.21741e-50	5.92522e-48
Gohir.D09G034950	6.48382	3.5001	99.1128	2.38517e-23	1.55897e-21
Gohir.D09G213900	6.45256	0.18469	19.2143	1.16833e-05	0.000108458
Gohir.D13G144300	6.45161	3.9271	205.59	1.25883e-46	4.8324e-44
Gohir.A05G115600	6.42556	0.721591	43.9333	3.39751e-11	6.87205e-10
Gohir.A05G211200	6.40669	2.55496	65.215	6.71561e-16	2.21461e-14
Gohir.D10G038001	6.40505	0.286212	26.4394	2.71944e-07	3.3455e-06
Gohir.D07G063901	6.3941	0.254668	34.038	5.40461e-09	8.36857e-08
Gohir.D11G347500	6.39312	0.0782298	39.0456	4.14018e-10	7.35131e-09
Gohir.A05G144000	6.33916	0.102887	29.6176	5.26256e-08	7.16452e-07
Gohir.D09G213800	6.31225	0.144702	36.9848	1.19051e-09	2.00606e-08
Gohir.A07G204400	6.30904	3.93576	170.943	4.60564e-39	1.05045e-36
Gohir.D08G055833	6.29164	-0.418137	27.3497	1.69789e-07	2.15743e-06
Gohir.1Z049512	6.26551	-0.105811	10.4718	0.00121209	0.00693378
Gohir.D05G357600	6.24084	-0.134722	30.0231	4.26937e-08	5.88886e-07
Gohir.A05G280200	6.22186	2.23347	70.3854	4.87803e-17	1.76682e-15
Gohir.A13G007000	6.21982	3.20582	180.584	3.61246e-41	9.46726e-39
Gohir.D09G176000	6.1998	3.06661	113.809	1.43456e-26	1.23342e-24
Gohir.A02G178800	6.19451	2.69265	153.111	3.62293e-35	6.02103e-33
Gohir.A11G153400	6.19364	0.489042	36.1449	1.83173e-09	3.01478e-08
Gohir.A08G093500	6.19311	1.50121	86.0929	1.7168e-20	8.46152e-19
Gohir.A01G069300	6.19085	0.118328	36.162	1.81579e-09	2.99035e-08
Gohir.D11G206100	6.18284	3.59464	100.256	1.33904e-23	8.97815e-22
Gohir.A07G111551	6.17809	1.55972	35.7816	2.20718e-09	3.59259e-08
Gohir.D06G210700	6.13429	2.49904	48.9201	2.66608e-12	6.07823e-11
Gohir.D02G235400	6.12805	2.41161	61.9014	3.61084e-15	1.10828e-13
Gohir.A01G079300	6.11889	0.880624	26.7172	2.35514e-07	2.9224e-06
Gohir.D08G032700	6.11365	5.23626	262.715	4.39249e-59	3.52116e-56
Gohir.D13G223050	6.10991	-0.368975	11.5562	0.00067525	0.00416292
Gohir.A11G282565	6.08011	0.0924595	29.8806	4.59491e-08	6.30597e-07
Gohir.D03G005800	6.07252	0.286248	29.4125	5.85003e-08	7.91685e-07
Gohir.A05G223000	6.06074	0.104862	20.3519	6.44289e-06	6.30536e-05
Gohir.A13G018901	6.05973	0.524116	30.458	3.41177e-08	4.77114e-07
Gohir.A05G239650	6.0282	1.74684	30.5656	3.22766e-08	4.53227e-07
Gohir.D05G196766	6.00846	0.867565	23.1506	1.49796e-06	1.64164e-05
Gohir.D11G296600	6.00447	0.408823	33.0804	8.84247e-09	1.32676e-07
Gohir.A09G213640	5.97438	3.14489	21.3545	3.81726e-06	3.89595e-05
Gohir.A11G316700	5.9693	-0.301831	27.2288	1.80743e-07	2.28278e-06
Gohir.A03G160850	5.95784	-0.415893	28.102	1.15087e-07	1.50156e-06
Gohir.A02G066701	5.94876	-0.294593	21.9697	2.76984e-06	2.89913e-05
Gohir.D04G103200	5.93975	2.30123	61.4989	4.42981e-15	1.34451e-13
Gohir.D05G037000	5.93341	-0.441459	17.2076	3.35086e-05	0.000282795
Gohir.D07G135200	5.87708	-0.328367	30.8395	2.80275e-08	3.96649e-07
Gohir.D01G089700	5.87568	0.979491	27.2135	1.82186e-07	2.29941e-06
Gohir.D02G183800	5.8743	3.44626	163.339	2.10896e-37	4.27366e-35
Gohir.D03G064603	5.86927	-0.353718	22.7875	1.80939e-06	1.94952e-05
Gohir.D03G026450	5.84864	0.0807237	23.2996	1.38629e-06	1.52755e-05
Gohir.D07G218400	5.82058	0.114667	20.2451	6.81274e-06	6.6387e-05
Gohir.D09G011600	5.81252	-0.0526365	24.0871	9.20728e-07	1.04671e-05
Gohir.A03G164500	5.81187	-0.186139	15.5715	7.94439e-05	0.000619453
Gohir.D07G234800	5.7818	3.15474	166.718	3.85553e-38	8.12921e-36
Gohir.A09G190500	5.78024	-0.151848	26.1991	3.0797e-07	3.7607e-06
Gohir.D04G008400	5.71787	-0.417678	27.1594	1.87352e-07	2.36066e-06
Gohir.A09G017400	5.71703	-0.277253	27.845	1.31432e-07	1.70097e-06
Gohir.D05G254700	5.69606	2.12679	77.6646	1.2211e-18	5.15596e-17
[truncated: 54,416 more rows]

## Sheet: WMJJ_vs_SJ2_basal_expression
Gene ID	logFC	logCPM	LR	PValue	FDR
[truncated: 54,511 more rows]

## Sheet: GO_SJ2
ID	Description	GeneRatio	BgRatio	pvalue	p.adjust	qvalue	geneID	Count
[truncated: 1,508 more rows]

[truncated: 5 more sheets: GO_WMJJ, GO_NemX, blast_A11, blast_D11, GO_annotation]
